# Supplementary material for: A novel promising diagnostic candidate selected by screening the transcriptome of Babesia gibsoni (Wuhan isolate) asexual stages in infected beagles
Source: Parasit Vectors. 2022 Oct 10;15:362. doi: 10.1186/s13071-022-05468-4 (PMC9549657; doi:10.1186/s13071-022-05468-4)
Supplement: Supplementary file 1 — Additional file1: Table S1. PCR primers for Babesia detection. [file 13071_2022_5468_MOESM1_ESM.xlsx]

## Sheet: Primers
Primers	Squences
18S-F	GACACAGGGAGGTAGTGACAAG
18S-R	CTAAGAATTTCACCTCTGACAGT
ITS-1-F	GGTGGTGCATGGCCG
ITS-1-R	TGCGCTTCAATCCC
ITS-2-F	GAGAAGTCGTAACAAGGTTTCCG
ITS-2-R	GCTTCACTCGCCGTTACTAGG
