# Supplementary material for: A novel promising diagnostic candidate selected by screening the transcriptome of Babesia gibsoni (Wuhan isolate) asexual stages in infected beagles
Source: Parasit Vectors. 2022 Oct 10;15:362. doi: 10.1186/s13071-022-05468-4 (PMC9549657; doi:10.1186/s13071-022-05468-4)
Supplement: Supplementary file 3 — Additional file3: Table S3. The list of genes that matched to the Babesia species. [file 13071_2022_5468_MOESM3_ESM.xls]

## Sheet: Sheet3
gene_id	Read_count	FPKM	Gene Length	NR GI	NR ID	NR Description	NT GI	NT ID	NT Description	KO ID	KO Name	KO Description	Http Link	Swissprot ID	Swissprot Score	Swissprot Evalue	Swissprot Description	PFAM ID	PFAM description	Gene Ontology Biological Pathway	BP Description	Gene Ontology Molecular Function	MF Description	Gene Ontology Cellular Component	CC Description	KOG ID	KOG Description
Cluster-2399.13418	912799	97273	787	399567834	NP_001257812.1	hemoglobin subunit beta-like [Canis lupus familiaris]>gi|399567838|ref|NP_001257813.1| hemoglobin subunit beta-like [Canis lupus familiaris]	399567837	NM_001270884.1	Canis lupus familiaris hemoglobin subunit beta-like (LOC480784), mRNA	K13823	HBB	hemoglobin subunit beta	http://www.genome.jp/dbget-bin/www_bget?ko:K13823	P60525	766	3.1e-80	Hemoglobin subunit beta OS=Canis latrans GN=HBB PE=1 SV=1	PF00042	Globin	--	--	GO:0020037//GO:0019825	heme binding//oxygen binding	--	--	--	--
Cluster-2399.19893	457702	76734.7	594	399567840	NP_001257814.1	hemoglobin subunit alpha-like [Canis lupus familiaris]	399567839	NM_001270885.1	Canis lupus familiaris hemoglobin subunit alpha-like (LOC100855558), mRNA	K13822	HBA	hemoglobin subunit alpha	http://www.genome.jp/dbget-bin/www_bget?ko:K13822	P60530	743	1.1e-77	Hemoglobin subunit alpha OS=Canis latrans GN=HBA PE=1 SV=2	PF00042	Globin	--	--	GO:0019825//GO:0020037	oxygen binding//heme binding	--	--	--	--
Cluster-2399.13259	24565	6141.38	483	345802699	XP_003434953.1	PREDICTED: protein S100-A12 [Canis lupus familiaris]	545505721	XM_003434905.2	PREDICTED: Canis lupus familiaris S100 calcium binding protein A12 (S100A12), mRNA	--	--	--	--	P79105	348	5.7e-32	Protein S100-A12 OS=Bos taurus GN=S100A12 PE=1 SV=3	PF08676//PF12763//PF13405//PF13499//PF13202//PF13833//PF00036	MutL C terminal dimerisation domain//Cytoskeletal-regulatory complex EF hand//EF-hand domain//EF-hand domain pair//EF hand//EF-hand domain pair//EF hand	GO:0006298	mismatch repair	GO:0005509//GO:0005515//GO:0005524	calcium ion binding//protein binding//ATP binding	--	--	--	--
Cluster-2399.13089	448030	4301.78	6135	833480792	XP_012766105.1	WD domain, G-beta repeat domain containing protein, putative [Babesia bigemina]>gi|656183078|emb|CDR93919.1| WD domain, G-beta repeat domain containing protein, putative [Babesia bigemina]	--	--	--	--	--	--	--	Q94A40	1019	1.1e-108	Coatomer subunit alpha-1 OS=Arabidopsis thaliana GN=At1g62020 PE=2 SV=2	PF04053//PF13414//PF00400//PF06957//PF02058//PF00515	Coatomer WD associated region//TPR repeat//WD domain, G-beta repeat//Coatomer (COPI) alpha subunit C-terminus//Guanylin precursor//Tetratricopeptide repeat	GO:0016192//GO:0006886	vesicle-mediated transport//intracellular protein transport	GO:0030250//GO:0005515//GO:0005198	guanylate cyclase activator activity//protein binding//structural molecule activity	GO:0005576//GO:0030117//GO:0030126	extracellular region//membrane coat//COPI vesicle coat	KOG0292	Vesicle coat complex COPI, alpha subunit
Cluster-2399.13235	22061	4283.58	548	426331617	XP_004026775.1	PREDICTED: protein S100-A8 [Gorilla gorilla gorilla]>gi|426331620|ref|XP_004026776.1| PREDICTED: protein S100-A8-like [Gorilla gorilla gorilla]	225784824	NM_001146144.1	Canis lupus familiaris S100 calcium binding protein A8 (S100A8), mRNA >gnl|BL_ORD_ID|6494870 Canis lupus familiaris S100 calcium binding protein A8 mRNA, complete cds	--	--	--	--	P28782	398	1e-37	Protein S100-A8 OS=Bos taurus GN=S100A8 PE=1 SV=2	PF12763//PF13405//PF13499//PF13202//PF13833//PF00036	Cytoskeletal-regulatory complex EF hand//EF-hand domain//EF-hand domain pair//EF hand//EF-hand domain pair//EF hand	--	--	GO:0005509//GO:0005515	calcium ion binding//protein binding	--	--	--	--
Cluster-2399.13708	53155.9	3364.64	1149	833481546	XP_012766347.1	hypothetical protein BBBOND_0104700 [Babesia bigemina]>gi|656183320|emb|CDR94161.1| hypothetical protein BBBOND_0104700 [Babesia bigemina]	--	--	--	--	--	--	--	Q7Z429	279	1.4e-23	Protein lifeguard 1 OS=Homo sapiens GN=GRINA PE=2 SV=1	PF01757	Acyltransferase family	--	--	GO:0016747	transferase activity, transferring acyl groups other than amino-acyl groups	--	--	KOG2322	N-methyl-D-aspartate receptor glutamate-binding subunit
Cluster-2399.12354	25204	3081.52	719	545505723	XP_547585.4	PREDICTED: protein S100-A9 isoformX3 [Canis lupus familiaris]	545505724	XM_005622827.1	PREDICTED: Canis lupus familiaris S100 calcium binding protein A9 (S100A9), transcript variant X4, mRNA	--	--	--	--	P28783	443	8.2e-43	Protein S100-A9 OS=Bos taurus GN=S100A9 PE=1 SV=3	PF10591//PF12763//PF13405//PF13499//PF05656//PF00036	Secreted protein acidic and rich in cysteine Ca binding region//Cytoskeletal-regulatory complex EF hand//EF-hand domain//EF-hand domain pair//Protein of unknown function (DUF805)//EF hand	GO:0007165	signal transduction	GO:0005509//GO:0005515	calcium ion binding//protein binding	GO:0016021//GO:0005578	integral component of membrane//proteinaceous extracellular matrix	--	--
Cluster-2399.13876	57843.5	2297.91	1678	156088121	XP_001611467.1	hypothetical protein [Babesia bovis T2Bo]>gi|154798721|gb|EDO07899.1| hypothetical protein BBOV_III003350 [Babesia bovis]	--	--	--	--	--	--	--	--	--	--	--	--	--	--	--	--	--	--	--	--	--
Cluster-2399.13896	13764.2	2241.05	604	--	--	--	--	--	--	--	--	--	--	--	--	--	--	--	--	--	--	--	--	--	--	--	--
Cluster-2399.12288	35695	1934.02	1299	237840731	XP_002369663.1	actin [Toxoplasma gondii ME49]>gi|401396736|ref|XP_003879894.1| actin, related [Neospora caninum Liverpool]>gi|675130298|ref|XP_008887036.1| actin ACT1 [Hammondia hammondi]>gi|1703160|sp|P53476.1|ACT_TOXGO RecName: Full=Actin>gi|606857|gb|AAC13766.1| actin [Toxoplasma gondii]>gi|95007382|emb|CAJ20602.1| actin [Toxoplasma gondii RH]>gi|325114302|emb|CBZ49859.1| actin, related [Neospora caninum Liv…	58700644	AY898613.1	Babesia gibsoni actin mRNA, complete cds	--	--	--	--	P53476	1679	7.1e-186	Actin OS=Toxoplasma gondii GN=ACT1 PE=3 SV=1	--	--	--	--	GO:0005524	ATP binding	GO:0005856//GO:0005737	cytoskeleton//cytoplasm	KOG0676	Actin and related proteins
Cluster-2399.13342	31929.1	1885.67	1213	156087306	XP_001611060.1	transporter [Babesia bovis T2Bo]>gi|154798313|gb|EDO07492.1| transporter, putative [Babesia bovis]>gi|527100007|dbj|BAN65061.1| transporter, putative [Babesia bovis]	--	--	--	--	--	--	--	--	--	--	--	PF07690	Major Facilitator Superfamily	GO:0055085	transmembrane transport	--	--	GO:0016021	integral component of membrane	--	--
Cluster-2399.17274	3157	1773.2	356	45268967	AAS55896.1	40S ribosomal protein S28, partial [Sus scrofa]	545534907	XM_542128.4	PREDICTED: Canis lupus familiaris ribosomal protein S28 (RPS28), mRNA	K02979	RP-S28e, RPS28	small subunit ribosomal protein S28e	http://www.genome.jp/dbget-bin/www_bget?ko:K02979	Q6QAT1	276	9.4e-24	40S ribosomal protein S28 OS=Sus scrofa GN=RPS28 PE=1 SV=2	PF01200	Ribosomal protein S28e	GO:0042254//GO:0006412	ribosome biogenesis//translation	GO:0003735	structural constituent of ribosome	GO:0005622//GO:0005840	intracellular//ribosome	KOG3502	40S ribosomal protein S28
Cluster-2399.13528	188597	1714.83	6464	833487360	XP_012768173.1	PCI domain containing protein, putative [Babesia bigemina]>gi|656185366|emb|CDR95987.1| PCI domain containing protein, putative [Babesia bigemina]	630040253	XM_007842710.1	Pestalotiopsis fici W106-1 Eukaryotic translation initiation factor 1A mRNA	--	--	--	--	Q9D8W5	623	9.9e-63	26S proteasome non-ATPase regulatory subunit 12 OS=Mus musculus GN=Psmd12 PE=1 SV=4	PF01176//PF01193//PF01399//PF15015//PF01000//PF02402	Translation initiation factor 1A / IF-1//RNA polymerase Rpb3/Rpb11 dimerisation domain//PCI domain//Spermatogenesis-associated, N-terminal//RNA polymerase Rpb3/RpoA insert domain//Lysis protein	GO:0006206//GO:0006446//GO:0019835//GO:0006144//GO:0006413//GO:0009405//GO:0007283//GO:0006351	pyrimidine nucleobase metabolic process//regulation of translational initiation//cytolysis//purine nucleobase metabolic process//translational initiation//pathogenesis//spermatogenesis//transcription, DNA-templated	GO:0005515//GO:0003743//GO:0003899//GO:0046983//GO:0003723	protein binding//translation initiation factor activity//DNA-directed RNA polymerase activity//protein dimerization activity//RNA binding	GO:0019867//GO:0005794//GO:0005730//GO:0005840	outer membrane//Golgi apparatus//nucleolus//ribosome	KOG1498	26S proteasome regulatory complex, subunit RPN5/PSMD12
Cluster-2399.13264	76903.9	1530.55	3093	833486539	XP_012767911.1	aminopeptidase, putative [Babesia bigemina]>gi|656185104|emb|CDR95725.1| aminopeptidase, putative [Babesia bigemina]	--	--	--	K01256	pepN	aminopeptidase N	http://www.genome.jp/dbget-bin/www_bget?ko:K01256	Q8H0S9	1688	1.5e-186	Puromycin-sensitive aminopeptidase OS=Arabidopsis thaliana GN=MPA1 PE=2 SV=1	PF01433	Peptidase family M1	--	--	GO:0008270//GO:0008237	zinc ion binding//metallopeptidase activity	--	--	KOG1046	Puromycin-sensitive aminopeptidase and related aminopeptidases
Cluster-2399.13157	58526.4	1392.11	2630	833486539	XP_012767911.1	aminopeptidase, putative [Babesia bigemina]>gi|656185104|emb|CDR95725.1| aminopeptidase, putative [Babesia bigemina]	--	--	--	K01256	pepN	aminopeptidase N	http://www.genome.jp/dbget-bin/www_bget?ko:K01256	Q8H0S9	1665	6e-184	Puromycin-sensitive aminopeptidase OS=Arabidopsis thaliana GN=MPA1 PE=2 SV=1	PF01433	Peptidase family M1	--	--	GO:0008237//GO:0008270	metallopeptidase activity//zinc ion binding	--	--	KOG1046	Puromycin-sensitive aminopeptidase and related aminopeptidases
Cluster-2399.13856	21974.6	1381.64	1155	156087306	XP_001611060.1	transporter [Babesia bovis T2Bo]>gi|154798313|gb|EDO07492.1| transporter, putative [Babesia bovis]>gi|527100007|dbj|BAN65061.1| transporter, putative [Babesia bovis]	--	--	--	--	--	--	--	--	--	--	--	PF03137	Organic Anion Transporter Polypeptide (OATP) family	GO:0006810	transport	GO:0005215	transporter activity	GO:0016020	membrane	--	--
Cluster-2399.13158	17666	1314.27	1016	548923914	NP_001271408.1	beta-2-microglobulin precursor [Canis lupus familiaris]>gi|359323429|ref|XP_003640095.1| PREDICTED: beta-2-microglobulin [Canis lupus familiaris]>gi|404452354|gb|AFR74978.1| beta-2 microglobulin [Canis lupus familiaris]	545549731	XM_003640047.2	PREDICTED: Canis lupus familiaris beta-2-microglobulin (B2M), mRNA	K08055	B2M	beta-2-microglobulin	http://www.genome.jp/dbget-bin/www_bget?ko:K08055	Q07717	464	4.3e-45	Beta-2-microglobulin OS=Sus scrofa GN=B2M PE=1 SV=1	PF13895	Immunoglobulin domain	GO:0006955//GO:0002474	immune response//antigen processing and presentation of peptide antigen via MHC class I	GO:0005515	protein binding	GO:0042612//GO:0005576	MHC class I protein complex//extracellular region	--	--
Cluster-2399.13523	140157	1172.04	7006	833490490	XP_012769172.1	ATP-BINDING CASSETTE TRANSPORTER, putative [Babesia bigemina]>gi|656186588|emb|CDR96986.1| ATP-BINDING CASSETTE TRANSPORTER, putative [Babesia bigemina]	667664740	LK934711.1	Babesia divergens genome assembly 454hybrid_PBjelly ,scaffold Contig1	K05668	ABCC5	ATP-binding cassette, subfamily C (CFTR/MRP), member 5	http://www.genome.jp/dbget-bin/www_bget?ko:K05668	Q6UR05	339	9.2e-30	Multidrug resistance-associated protein 1 OS=Canis familiaris GN=ABCC1 PE=2 SV=1	PF13304//PF02367//PF00437//PF00004//PF01637//PF03193//PF00005//PF03266//PF00910//PF08437//PF00664//PF00931//PF01443//PF01926//PF06414	AAA domain, putative AbiEii toxin, Type IV TA system//Threonylcarbamoyl adenosine biosynthesis protein TsaE//Type II/IV secretion system protein//ATPase family associated with various cellular activities (AAA)//Archaeal ATPase//Protein of unknown function, DUF258//ABC transporter//NTPase//RNA helicase//Glycosyl transferase family 8 C-terminal//ABC transporter transmembrane region//NB-ARC domain//…	GO:0009103//GO:0002949//GO:0055085//GO:0006810	lipopolysaccharide biosynthetic process//tRNA threonylcarbamoyladenosine modification//transmembrane transport//transport	GO:0005525//GO:0098519//GO:0043531//GO:0005524//GO:0003723//GO:0042626//GO:0003724//GO:0016887//GO:0008918//GO:0016301//GO:0003924	GTP binding//nucleotide phosphatase activity, acting on free nucleotides//ADP binding//ATP binding//RNA binding//ATPase activity, coupled to transmembrane movement of substances//RNA helicase activity//ATPase activity//lipopolysaccharide 3-alpha-galactosyltransferase activity//kinase activity//GTPase activity	GO:0016021	integral component of membrane	KOG0054	Multidrug resistance-associated protein/mitoxantrone resistance protein, ABC superfamily
Cluster-2399.13422	16493	1069.15	1128	833483534	XP_012766975.1	HAD superfamily hydrolase, putative [Babesia bigemina]>gi|656183948|emb|CDR94789.1| HAD superfamily hydrolase, putative [Babesia bigemina]	--	--	--	--	--	--	--	P70947	144	6e-08	Putative phosphatase YitU OS=Bacillus subtilis (strain 168) GN=yitU PE=3 SV=1	--	--	--	--	--	--	--	--	--	--
Cluster-2399.12394	132	1041.99	222	--	--	--	--	--	--	--	--	--	--	--	--	--	--	PF05672	MAP7 (E-MAP-115) family	GO:0000226	microtubule cytoskeleton organization	--	--	GO:0015630	microtubule cytoskeleton	--	--
Cluster-2399.13638	3203.01	1016	435	12005726	AAG44592.1	DC21 [Homo sapiens]	585182110	XM_006742625.1	PREDICTED: Leptonychotes weddellii spermidine/spermine N1-acetyltransferase 1 (SAT1), transcript variant X1, mRNA	--	--	--	--	Q3T0Q0	350	3e-32	Diamine acetyltransferase 1 OS=Bos taurus GN=SAT1 PE=2 SV=1	--	--	--	--	--	--	--	--	--	--
Cluster-2399.13683	11691.7	1012.65	909	436409462	AGB56851.1	76 kDa protein [Babesia gibsoni]	436409461	JX964993.1	Babesia gibsoni 76 kDa protein mRNA, complete cds	--	--	--	--	--	--	--	--	--	--	--	--	--	--	--	--	--	--
Cluster-2399.13478	9310	959.51	805	833491465	XP_012769472.1	ribosomal protein S27a family protein, putative [Babesia bigemina]>gi|656186888|emb|CDR97286.1| ribosomal protein S27a family protein, putative [Babesia bigemina]	--	--	--	--	--	--	--	P59232	150	8.7e-09	Ubiquitin-40S ribosomal protein S27a-2 OS=Arabidopsis thaliana GN=RPS27AB PE=1 SV=2	PF01599	Ribosomal protein S27a	GO:0042254//GO:0006412	ribosome biogenesis//translation	GO:0003735	structural constituent of ribosome	GO:0005840	ribosome	KOG0004	Ubiquitin/40S ribosomal protein S27a fusion
Cluster-2399.13286	67093.5	934.08	4311	833490903	XP_012769303.1	40S ribosomal protein S6, putative [Babesia bigemina]>gi|656186719|emb|CDR97117.1| 40S ribosomal protein S6, putative [Babesia bigemina]	667664740	LK934711.1	Babesia divergens genome assembly 454hybrid_PBjelly ,scaffold Contig1	--	--	--	--	Q9BMX5	697	1.7e-71	40S ribosomal protein S6 OS=Aplysia californica GN=RPS6 PE=2 SV=1	PF01813//PF01092//PF00048	ATP synthase subunit D//Ribosomal protein S6e//Small cytokines (intecrine/chemokine), interleukin-8 like	GO:0006412//GO:0007165//GO:0006955//GO:0006935//GO:0006810//GO:0042254	translation//signal transduction//immune response//chemotaxis//transport//ribosome biogenesis	GO:0008009//GO:0003735//GO:0042626	chemokine activity//structural constituent of ribosome//ATPase activity, coupled to transmembrane movement of substances	GO:0005576//GO:0005840//GO:0005622	extracellular region//ribosome//intracellular	KOG1646	40S ribosomal protein S6
Cluster-2399.15602	18416.6	907.26	1403	156083589	XP_001609278.1	hypothetical protein [Babesia bovis T2Bo]>gi|154796529|gb|EDO05710.1| hypothetical protein BBOV_IV001130 [Babesia bovis]>gi|527100763|dbj|BAN65439.1| hypothetical protein [Babesia bovis]	667664743	LK934714.1	Babesia divergens genome assembly 454hybrid_PBjelly ,scaffold Contig4	--	--	--	--	--	--	--	--	--	--	--	--	--	--	--	--	--	--
Cluster-2399.13804	21138	904.69	1576	55741690	NP_001003200.1	interleukin-8 precursor [Canis lupus familiaris]>gi|729837|sp|P41324.1|IL8_CANFA RecName: Full=Interleukin-8; Short=IL-8; AltName: Full=C-X-C motif chemokine 8; AltName: Full=Chemokine (C-X-C motif) ligand 8; Flags: Precursor>gi|475152|dbj|BAA03246.1| interleukin-8 [Canis lupus familiaris]>gi|517100|dbj|BAA05961.1| interleukin 8 [Canis lupus familiaris]>gi|607814|gb|AAC48434.1| interleukin-8 [Can…	55741689	NM_001003200.1	Canis lupus familiaris interleukin 8 (CXCL8), mRNA >gnl|BL_ORD_ID|109780 Canis familiaris interleukin-8 mRNA, complete cds	K10030	IL8, CXCL8	interleukin 8	http://www.genome.jp/dbget-bin/www_bget?ko:K10030	P41324	443	1.8e-42	Interleukin-8 OS=Canis familiaris GN=CXCL8 PE=3 SV=1	PF00895//PF00048//PF03896	ATP synthase protein 8//Small cytokines (intecrine/chemokine), interleukin-8 like//Translocon-associated protein (TRAP), alpha subunit	GO:0015992//GO:0015986//GO:0035556//GO:0030593//GO:0030155//GO:0007050//GO:0048566//GO:0006955//GO:0071222//GO:0045744//GO:0071356//GO:0045091//GO:0050930//GO:0044344//GO:0071347//GO:0031623//GO:0006935//GO:0006954//GO:0007165	proton transport//ATP synthesis coupled proton transport//intracellular signal transduction//neutrophil chemotaxis//regulation of cell adhesion//cell cycle arrest//embryonic digestive tract development//immune response//cellular response to lipopolysaccharide//negative regulation of G-protein coupled receptor protein signaling pathway//cellular response to tumor necrosis factor//regulation of sin…	GO:0015078//GO:0005153//GO:0008009	hydrogen ion transmembrane transporter activity//interleukin-8 receptor binding//chemokine activity	GO:0005576//GO:0005622//GO:0005789//GO:0005615//GO:0000276	extracellular region//intracellular//endoplasmic reticulum membrane//extracellular space//mitochondrial proton-transporting ATP synthase complex, coupling factor F(o)	--	--
Cluster-2399.12771	35295	885.82	2506	156089447	XP_001612130.1	adenine nucleotide translocase [Babesia bovis]>gi|154799384|gb|EDO08562.1| adenine nucleotide translocase [Babesia bovis]>gi|527100555|dbj|BAN65335.1| adenine nucleotide translocase [Babesia bovis]	703121437	XM_010104025.1	Morus notabilis ADP,ATP carrier protein partial mRNA	K05863	SLC25A4S, ANT	solute carrier family 25 (mitochondrial adenine nucleotide translocator), member 4/5/6/31	http://www.genome.jp/dbget-bin/www_bget?ko:K05863	P31692	1031	1.9e-110	ADP,ATP carrier protein OS=Parachlorella kessleri PE=3 SV=1	PF00112//PF00676//PF03051	Papain family cysteine protease//Dehydrogenase E1 component//Peptidase C1-like family	GO:0006508//GO:0055085//GO:0006810//GO:0008152	proteolysis//transmembrane transport//transport//metabolic process	GO:0004197//GO:0016624//GO:0008234//GO:0005215	cysteine-type endopeptidase activity//oxidoreductase activity, acting on the aldehyde or oxo group of donors, disulfide as acceptor//cysteine-type peptidase activity//transporter activity	GO:0005743//GO:0016021	mitochondrial inner membrane//integral component of membrane	KOG0749	Mitochondrial ADP/ATP carrier proteins
Cluster-2399.13339	61284.9	883.05	4174	186920372	ACC95439.1	rhoptry association protein [Babesia gibsoni]	255708247	AB480716.1	Babesia gibsoni BgRAP-1c mRNA for rhoptry-associated protein-1c, complete cds	--	--	--	--	--	--	--	--	--	--	--	--	--	--	--	--	--	--
Cluster-2399.9654	6338.85	815.64	696	833484731	XP_012767349.1	40S ribosomal subunit protein S14, putative [Babesia bigemina]>gi|656184542|emb|CDR95163.1| 40S ribosomal subunit protein S14, putative [Babesia bigemina]	156084711	XM_001609789.1	Babesia bovis 40S ribosomal subunit protein S14, putative (BBOV_II003160) mRNA, complete cds	K02955	RP-S14e, RPS14	small subunit ribosomal protein S14e	http://www.genome.jp/dbget-bin/www_bget?ko:K02955	Q9SIH0	497	4.3e-49	40S ribosomal protein S14-1 OS=Arabidopsis thaliana GN=RPS14A PE=1 SV=1	PF00411	Ribosomal protein S11	GO:0006412//GO:0042254	translation//ribosome biogenesis	GO:0003735	structural constituent of ribosome	GO:0005840	ribosome	KOG0407	40S ribosomal protein S14
Cluster-2399.14402	1223.74	799.76	341	833487471	XP_012768206.1	small nuclear ribonucleoprotein E, putative [Babesia bigemina]>gi|656185399|emb|CDR96020.1| small nuclear ribonucleoprotein E, putative [Babesia bigemina]	--	--	--	K11097	SNRPE, SME	small nuclear ribonucleoprotein E	http://www.genome.jp/dbget-bin/www_bget?ko:K11097	A1XQR9	261	4.9e-22	Small nuclear ribonucleoprotein E OS=Sus scrofa GN=SNRPE PE=3 SV=1	--	--	--	--	--	--	--	--	KOG1774	Small nuclear ribonucleoprotein E
-503 Nonapeptide A7h Variant>gi|333944199|pdb|3MRC|B Chain B, Crystal Structure Of Mhc Class I Hla-a2 Molecule Complexed With Hcmv Pp65-495-503 Nonapeptide V6c Variant>gi|333944202|pdb|3MRD|B Chain B, Crystal Structure Of Mhc Class I Hla-a2 Molecule Compl	NM_004048.2	744	0	Homo sapiens beta-2-microglobulin (B2M), mRNA	K08055	http://www.genome.jp/dbget-bin/www_bget?ko:K08055	P61769	455	--	--	GO:0002479//GO:0060333//GO:0042493//GO:0016032//GO:0001916//GO:0050690//GO:0002480//GO:0002481//GO:0042026//GO:0046686//GO:0002237//GO:0033077	antigen processing and presentation of exogenous peptide antigen via MHC class I, TAP-dependent//interferon-gamma-mediated signaling pathway//response to drug//viral process//positive regulation of T cell mediated cytotoxicity//regulation of defense response to virus by virus//antigen processing and presentation of exogenous peptide antigen via MHC class I, TAP-independent//antigen processing and…	GO:0005515	protein binding	GO:0012507//GO:0005615//GO:0031905//GO:0005788//GO:0009897//GO:0031901//GO:0042612//GO:0000139//GO:0030670	ER to Golgi transport vesicle membrane//extracellular space//early endosome lumen//endoplasmic reticulum lumen//external side of plasma membrane//early endosome membrane//MHC class I protein complex//Golgi membrane//phagocytic vesicle membrane	--	--
Cluster-2399.14041	5765	730.15	703	148705008	EDL36955.1	mCG19129, partial [Mus musculus]	545526853	XM_005630093.1	PREDICTED: Canis lupus familiaris ribosomal protein S7 (RPS7), mRNA	K02993	RP-S7e, RPS7	small subunit ribosomal protein S7e	http://www.genome.jp/dbget-bin/www_bget?ko:K02993	P62083	965	2.4e-103	40S ribosomal protein S7 OS=Rattus norvegicus GN=Rps7 PE=1 SV=1	PF01251	Ribosomal protein S7e	GO:0006412//GO:0042254	translation//ribosome biogenesis	GO:0003735	structural constituent of ribosome	GO:0005840//GO:0005622	ribosome//intracellular	KOG3320	40S ribosomal protein S7
Cluster-2399.14126	14871	704.31	1449	670982810	XP_008682500.1	PREDICTED: lysozyme C [Ursus maritimus]	859791972	XM_004752454.2	PREDICTED: Mustela putorius furo lysozyme (LYZ), mRNA	--	--	--	--	P81709	717	2.8e-74	Lysozyme C, spleen isozyme OS=Canis familiaris PE=1 SV=1	--	--	--	--	--	--	--	--	--	--
Cluster-2399.11763	171.73	688.55	242	--	--	--	--	--	--	--	--	--	--	--	--	--	--	--	--	--	--	--	--	--	--	--	--
Cluster-2399.12578	336.34	687.83	268	--	--	--	--	--	--	--	--	--	--	--	--	--	--	PF13333	Integrase core domain	GO:0015074	DNA integration	--	--	--	--	--	--
Cluster-2399.13379	5699.72	685	727	833484536	XP_012767288.1	ribosomal protein L13, putative [Babesia bigemina]>gi|656184481|emb|CDR95102.1| ribosomal protein L13, putative [Babesia bigemina]	--	--	--	K02872	RP-L13Ae, RPL13A	large subunit ribosomal protein L13Ae	http://www.genome.jp/dbget-bin/www_bget?ko:K02872	P93099	589	9.8e-60	60S ribosomal protein L13a OS=Cyanophora paradoxa PE=2 SV=1	PF00572//PF01323	Ribosomal protein L13//DSBA-like thioredoxin domain	GO:0006412//GO:0042254//GO:0006118	translation//ribosome biogenesis//obsolete electron transport	GO:0003735//GO:0015035	structural constituent of ribosome//protein disulfide oxidoreductase activity	GO:0005840	ribosome	KOG3204	60S ribosomal protein L13a
Cluster-2399.13951	22369.9	684.03	2103	156087306	XP_001611060.1	transporter [Babesia bovis T2Bo]>gi|154798313|gb|EDO07492.1| transporter, putative [Babesia bovis]>gi|527100007|dbj|BAN65061.1| transporter, putative [Babesia bovis]	--	--	--	--	--	--	--	B7LT82	128	8.1e-06	Multidrug resistance protein MdtG OS=Escherichia fergusonii (strain ATCC 35469 / DSM 13698 / CDC 0568-73) GN=mdtG PE=3 SV=1	PF00854//PF07690	POT family//Major Facilitator Superfamily	GO:0006810//GO:0055085	transport//transmembrane transport	GO:0005215	transporter activity	GO:0016020//GO:0016021	membrane//integral component of membrane	--	--
Cluster-2399.13561	64924	677.3	5667	833483984	XP_012767113.1	periodic tryptophan protein 2-like protein, putative [Babesia bigemina]>gi|656184306|emb|CDR94927.1| periodic tryptophan protein 2-like protein, putative [Babesia bigemina]	--	--	--	K14558	PWP2, UTP1	periodic tryptophan protein 2	http://www.genome.jp/dbget-bin/www_bget?ko:K14558	Q9C1X1	1239	3.2e-134	Periodic tryptophan protein 2 homolog OS=Schizosaccharomyces pombe (strain 972 / ATCC 24843) GN=SPBC713.04c PE=1 SV=1	PF08625//PF05052//PF00400	Utp13 specific WD40 associated domain//MerE protein//WD domain, G-beta repeat	GO:0015694//GO:0006364	mercury ion transport//rRNA processing	GO:0005515//GO:0015097	protein binding//mercury ion transmembrane transporter activity	GO:0016020//GO:0032040	membrane//small-subunit processome	KOG0291	WD40-repeat-containing subunit of the 18S rRNA processing complex
Cluster-2399.15661	198.77	634.08	250	--	--	--	--	--	--	--	--	--	--	--	--	--	--	--	--	--	--	--	--	--	--	--	--
Cluster-2399.12869	39.26	609.47	206	--	--	--	--	--	--	--	--	--	--	--	--	--	--	--	--	--	--	--	--	--	--	--	--
Cluster-2399.16746	519	608.91	297	73972238	XP_848911.1	PREDICTED: leukocyte-specific transcript 1 protein [Canis lupus familiaris]	545518476	XM_843818.3	PREDICTED: Canis lupus familiaris leukocyte specific transcript 1 (LST1), mRNA	--	--	--	--	O00453	150	3.2e-09	Leukocyte-specific transcript 1 protein OS=Homo sapiens GN=LST1 PE=1 SV=2	PF00672//PF05083//PF02480	HAMP domain//LST-1 protein//Alphaherpesvirus glycoprotein E	GO:0000902//GO:0006955//GO:0007165	cell morphogenesis//immune response//signal transduction	GO:0004871	signal transducer activity	GO:0016020//GO:0016021	membrane//integral component of membrane	--	--
Cluster-2399.11333	57325.1	595.06	5694	833484559	XP_012767295.1	cyclin, N-terminal domain containing protein, putative [Babesia bigemina]>gi|656184488|emb|CDR95109.1| cyclin, N-terminal domain containing protein, putative [Babesia bigemina]	675119661	XM_008883496.1	Hammondia hammondi vacuolar ATP synthetase partial mRNA	--	--	--	--	Q43362	387	2e-35	V-type proton ATPase 16 kDa proteolipid subunit OS=Chrysotila carteri GN=VAP PE=2 SV=1	PF01601//PF03845//PF10766//PF06130//PF00137//PF15247//PF05529//PF08613//PF00238	Coronavirus S2 glycoprotein//Spore germination protein//Multidrug efflux pump-associated protein AcrZ//Phosphate propanoyltransferase//ATP synthase subunit C//Histone RNA hairpin-binding protein RNA-binding domain//B-cell receptor-associated protein 31-like//Cyclin//Ribosomal protein L14p/L23e	GO:0006412//GO:0061025//GO:0006855//GO:0009847//GO:0015893//GO:0042254//GO:0015991//GO:0046813//GO:0006886//GO:0015992//GO:0000079	translation//membrane fusion//drug transmembrane transport//spore germination//drug transport//ribosome biogenesis//ATP hydrolysis coupled proton transport//receptor-mediated virion attachment to host cell//intracellular protein transport//proton transport//regulation of cyclin-dependent protein serine/threonine kinase activity	GO:0016747//GO:0019901//GO:0015238//GO:0003723//GO:0003735//GO:0015078	transferase activity, transferring acyl groups other than amino-acyl groups//protein kinase binding//drug transmembrane transporter activity//RNA binding//structural constituent of ribosome//hydrogen ion transmembrane transporter activity	GO:0005886//GO:0005783//GO:0033177//GO:0016021//GO:0019031//GO:0005840	plasma membrane//endoplasmic reticulum//proton-transporting two-sector ATPase complex, proton-transporting domain//integral component of membrane//viral envelope//ribosome	KOG0232	Vacuolar H+-ATPase V0 sector, subunits c/c'
Cluster-2399.14968	2989	592.6	542	359319827	XP_003639177.1	PREDICTED: hemoglobin subunit mu isoform X1 [Canis lupus familiaris]	545502813	XM_003639129.2	PREDICTED: Canis lupus familiaris hemoglobin, mu (HBM), transcript variant X1, mRNA	K13828	HBM	hemoglobin subunit mu	http://www.genome.jp/dbget-bin/www_bget?ko:K13828	Q6B0K9	642	5.2e-66	Hemoglobin subunit mu OS=Homo sapiens GN=HBM PE=2 SV=1	PF00042	Globin	--	--	GO:0020037//GO:0019825	heme binding//oxygen binding	--	--	--	--
Cluster-2399.13135	30095	585.13	3160	833493452	XP_012770068.1	phosphoglucomutase, putative [Babesia bigemina]>gi|656187529|emb|CDR97882.1| phosphoglucomutase, putative [Babesia bigemina]	388509739	BT143142.1	Medicago truncatula clone JCVI-FLMt-22N4 unknown mRNA	--	--	--	--	Q9R1P4	599	2.9e-60	Proteasome subunit alpha type-1 OS=Mus musculus GN=Psma1 PE=1 SV=1	PF02879//PF00408//PF02022//PF10584//PF00227//PF02878	Phosphoglucomutase/phosphomannomutase, alpha/beta/alpha domain II//Phosphoglucomutase/phosphomannomutase, C-terminal domain//Integrase Zinc binding domain//Proteasome subunit A N-terminal signature//Proteasome subunit//Phosphoglucomutase/phosphomannomutase, alpha/beta/alpha domain I	GO:0071704//GO:0006511//GO:0005975//GO:0051603	organic substance metabolic process//ubiquitin-dependent protein catabolic process//carbohydrate metabolic process//proteolysis involved in cellular protein catabolic process	GO:0004298//GO:0008270//GO:0016868//GO:0004175	threonine-type endopeptidase activity//zinc ion binding//intramolecular transferase activity, phosphotransferases//endopeptidase activity	GO:0019773//GO:0005839	proteasome core complex, alpha-subunit complex//proteasome core complex	KOG0863	20S proteasome, regulatory subunit alpha type PSMA1/PRE5
Cluster-2399.5643	5963.27	557.57	861	219814306	ACL36438.1	60S ribosomal protein L27a [Babesia orientalis]	833490095	XM_012913592.1	Babesia bigemina ribosomal protein L15, putative partial mRNA	K02900	RP-L27Ae, RPL27A	large subunit ribosomal protein L27Ae	http://www.genome.jp/dbget-bin/www_bget?ko:K02900	P49637	377	4.4e-35	60S ribosomal protein L27a-3 OS=Arabidopsis thaliana GN=RPL27AC PE=2 SV=2	--	--	--	--	--	--	--	--	KOG1742	60s ribosomal protein L15/L27
Cluster-2399.10566	3092	554.61	572	817328905	XP_012291424.1	PREDICTED: 40S ribosomal protein S15 isoform X1 [Aotus nancymaae]	545535398	XM_005633129.1	PREDICTED: Canis lupus familiaris ribosomal protein S15 (RPS15), mRNA	K02958	RP-S15e, RPS15	small subunit ribosomal protein S15e	http://www.genome.jp/dbget-bin/www_bget?ko:K02958	P62846	483	1.5e-47	40S ribosomal protein S15 OS=Gallus gallus GN=RPS15 PE=2 SV=2	PF00203//PF02450//PF03999	Ribosomal protein S19//Lecithin:cholesterol acyltransferase//Microtubule associated protein (MAP65/ASE1 family)	GO:0000226//GO:0006629//GO:0000910//GO:0042254//GO:0042967//GO:0006412	microtubule cytoskeleton organization//lipid metabolic process//cytokinesis//ribosome biogenesis//acyl-carrier-protein biosynthetic process//translation	GO:0008374//GO:0008017//GO:0003735	O-acyltransferase activity//microtubule binding//structural constituent of ribosome	GO:0005840//GO:0045298	ribosome//tubulin complex	KOG0898	40S ribosomal protein S15
Cluster-2399.13093	27841	526.08	3244	833485523	XP_012767591.1	Clathrin interactor 1 [Babesia bigemina]>gi|656184784|emb|CDR95405.1| Clathrin interactor 1 [Babesia bigemina]	--	--	--	--	--	--	--	--	--	--	--	PF04347//PF01080	Flagellar biosynthesis protein, FliO//Presenilin	GO:0044781	bacterial-type flagellum organization	GO:0004190	aspartic-type endopeptidase activity	GO:0016021	integral component of membrane	--	--
Cluster-2399.12936	65141	520.66	7318	833486947	XP_012768041.1	membrane protein, putative [Babesia bigemina]>gi|656185234|emb|CDR95855.1| membrane protein, putative [Babesia bigemina]	--	--	--	--	--	--	--	--	--	--	--	PF00556//PF01392	Antenna complex alpha/beta subunit//Fz domain	GO:0019684//GO:0006118	photosynthesis, light reaction//obsolete electron transport	GO:0005515//GO:0045156	protein binding//electron transporter, transferring electrons within the cyclic electron transport pathway of photosynthesis activity	GO:0030077//GO:0016021	plasma membrane light-harvesting complex//integral component of membrane	--	--
Cluster-2399.16054	5654	519.19	872	346986388	NP_001231345.1	profilin-1 [Sus scrofa]>gi|472358030|ref|XP_004398641.1| PREDICTED: profilin-1 [Odobenus rosmarus divergens]>gi|478518071|ref|XP_004433266.1| PREDICTED: profilin-1 [Ceratotherium simum simum]>gi|586534856|ref|XP_006922311.1| PREDICTED: profilin-1 [Pteropus alecto]>gi|744608222|ref|XP_010992970.1| PREDICTED: profilin-1 [Camelus dromedarius]>gi|759118683|ref|XP_011358031.1| PREDICTED: profilin-1 [P…	478518070	XM_004433209.1	PREDICTED: Ceratotherium simum simum profilin 1 (PFN1), mRNA	--	--	--	--	P02584	727	1.2e-75	Profilin-1 OS=Bos taurus GN=PFN1 PE=1 SV=2	--	--	--	--	--	--	--	--	--	--
Cluster-2399.15080	3157	512.54	605	752426964	XP_002926429.2	PREDICTED: 60S ribosomal protein L28 [Ailuropoda melanoleuca]	545487456	XM_533581.4	PREDICTED: Canis lupus familiaris ribosomal protein L28 (RPL28), transcript variant 2, mRNA	K02903	RP-L28e, RPL28	large subunit ribosomal protein L28e	http://www.genome.jp/dbget-bin/www_bget?ko:K02903	P46779	605	1.1e-61	60S ribosomal protein L28 OS=Homo sapiens GN=RPL28 PE=1 SV=3	--	--	--	--	--	--	--	--	KOG3412	60S ribosomal protein L28
Cluster-2399.13482	86342.1	510.3	9806	833490499	XP_012769175.1	ATP-BINDING CASSETTE TRANSPORTER, putative [Babesia bigemina]>gi|656186591|emb|CDR96989.1| ATP-BINDING CASSETTE TRANSPORTER, putative [Babesia bigemina]	--	--	--	K08738	CYC	cytochrome c	http://www.genome.jp/dbget-bin/www_bget?ko:K08738	Q4UEA0	474	2.9e-45	Cytochrome c OS=Theileria annulata GN=TA12950 PE=3 SV=1	PF01926//PF00453//PF01443//PF06414//PF05502//PF03798//PF00910//PF03266//PF00005//PF00034//PF00004//PF03839//PF02166//PF13304//PF14955//PF13442//PF00126//PF00931//PF00664//PF08437//PF01637//PF03193//PF00437//PF02623//PF02367	50S ribosome-binding GTPase//Ribosomal protein L20//Viral (Superfamily 1) RNA helicase//Zeta toxin//Dynactin p62 family//TLC domain//RNA helicase//NTPase//ABC transporter//Cytochrome c//ATPase family associated with various cellular activities (AAA)//Translocation protein Sec62//Androgen receptor//AAA domain, putative AbiEii toxin, Type IV TA system//Mitochondrial ribosome subunit S24//Cytochrome…	GO:0055085//GO:0006810//GO:0044780//GO:0015031//GO:0009103//GO:0006355//GO:0006118//GO:0042254//GO:0002949//GO:0007165//GO:0006412//GO:0030521	transmembrane transport//transport//bacterial-type flagellum assembly//protein transport//lipopolysaccharide biosynthetic process//regulation of transcription, DNA-templated//obsolete electron transport//ribosome biogenesis//tRNA threonylcarbamoyladenosine modification//signal transduction//translation//androgen receptor signaling pathway	GO:0043531//GO:0003700//GO:0005524//GO:0005496//GO:0042626//GO:0003735//GO:0004882//GO:0003724//GO:0016887//GO:0008918//GO:0016301//GO:0003677//GO:0003924//GO:0005525//GO:0098519//GO:0009055//GO:0003723//GO:0008565//GO:0019843//GO:0020037	ADP binding//transcription factor activity, sequence-specific DNA binding//ATP binding//steroid binding//ATPase activity, coupled to transmembrane movement of substances//structural constituent of ribosome//androgen receptor activity//RNA helicase activity//ATPase activity//lipopolysaccharide 3-alpha-galactosyltransferase activity//kinase activity//DNA binding//GTPase activity//GTP binding//nucle…	GO:0005634//GO:0005667//GO:0016021//GO:0005840//GO:0005869//GO:0005739//GO:0005622	nucleus//transcription factor complex//integral component of membrane//ribosome//dynactin complex//mitochondrion//intracellular	KOG3453	Cytochrome c
Cluster-2399.16453	6378.65	506.6	968	833486539	XP_012767911.1	aminopeptidase, putative [Babesia bigemina]>gi|656185104|emb|CDR95725.1| aminopeptidase, putative [Babesia bigemina]	--	--	--	K01256	pepN	aminopeptidase N	http://www.genome.jp/dbget-bin/www_bget?ko:K01256	P37893	402	6.3e-38	Aminopeptidase N OS=Caulobacter crescentus (strain ATCC 19089 / CB15) GN=pepN PE=3 SV=2	PF01433	Peptidase family M1	--	--	GO:0008270//GO:0008237	zinc ion binding//metallopeptidase activity	--	--	--	--
Cluster-2399.10818	5182.74	501.2	841	833488498	XP_012768531.1	40S ribosomal protein S12, putative [Babesia bigemina]>gi|656185947|emb|CDR96345.1| 40S ribosomal protein S12, putative [Babesia bigemina]	--	--	--	K02951	RP-S12e, RPS12	small subunit ribosomal protein S12e	http://www.genome.jp/dbget-bin/www_bget?ko:K02951	P46405	253	1e-20	40S ribosomal protein S12 OS=Sus scrofa GN=RPS12 PE=2 SV=2	PF00205	Thiamine pyrophosphate enzyme, central domain	--	--	GO:0030976//GO:0000287	thiamine pyrophosphate binding//magnesium ion binding	--	--	KOG3406	40S ribosomal protein S12
Cluster-2399.12278	3142	498.63	613	545175402	XP_001493427.4	PREDICTED: TYRO protein tyrosine kinase-binding protein isoformX1 [Equus caballus]>gi|664768057|ref|XP_008541556.1| PREDICTED: TYRO protein tyrosine kinase-binding protein isoform X1 [Equus przewalskii]	308199429	NM_001197117.1	Canis lupus familiaris TYRO protein tyrosine kinase binding protein (TYROBP), mRNA	K07992	TYROBP, DAP12	TYRO protein tyrosine kinase binding protein	http://www.genome.jp/dbget-bin/www_bget?ko:K07992	Q8WNQ8	380	1.4e-35	TYRO protein tyrosine kinase-binding protein OS=Macaca mulatta GN=TYROBP PE=3 SV=1	PF07213	DAP10 membrane protein	GO:0007165//GO:0050776//GO:0014068	signal transduction//regulation of immune response//positive regulation of phosphatidylinositol 3-kinase signaling	GO:0043548//GO:0005102	phosphatidylinositol 3-kinase binding//receptor binding	GO:0016020	membrane	--	--
Cluster-2399.10597	2237	495.69	512	545512329	XP_005625049.1	PREDICTED: uncharacterized protein C17orf64 homolog, partial [Canis lupus familiaris]	545512328	XM_005624992.1	PREDICTED: Canis lupus familiaris chromosome 9 open reading frame, human C17orf64 (C9H17orf64), partial mRNA	--	--	--	--	Q9D979	260	9.7e-22	Uncharacterized protein C17orf64 homolog OS=Mus musculus PE=2 SV=3	--	--	--	--	--	--	--	--	--	--
Cluster-2399.13564	179999	493.48	20842	156083981	XP_001609474.1	transcriptional regulatory protein [Babesia bovis T2Bo]>gi|154796725|gb|EDO05906.1| transcriptional regulatory protein, putative [Babesia bovis]	667664741	LK934712.1	Babesia divergens genome assembly 454hybrid_PBjelly ,scaffold Contig2	--	--	--	--	P18101	614	3.5e-61	Ubiquitin-60S ribosomal protein L40 OS=Drosophila melanogaster GN=RpL40 PE=1 SV=2	PF00397//PF05496//PF14560//PF07690//PF01020//PF00240//PF08777//PF00083//PF04335//PF05313//PF00578//PF00649//PF05495//PF00837//PF04879//PF08001	WW domain//Holliday junction DNA helicase ruvB N-terminus//Ubiquitin-like domain//Major Facilitator Superfamily//Ribosomal L40e family//Ubiquitin family//RNA binding motif//Sugar (and other) transporter//VirB8 protein//Poxvirus P21 membrane protein//AhpC/TSA family//Copper fist DNA binding domain//CHY zinc finger//Iodothyronine deiodinase//Molybdopterin oxidoreductase Fe4S4 domain//CMV US	GO:0006412//GO:0055085//GO:0055114//GO:0006355//GO:0030683//GO:0006281//GO:0006310//GO:0042254	translation//transmembrane transport//oxidation-reduction process//regulation of transcription, DNA-templated//evasion or tolerance by virus of host immune response//DNA repair//DNA recombination//ribosome biogenesis	GO:0005515//GO:0008270//GO:0005507//GO:0016491//GO:0004800//GO:0003677//GO:0003700//GO:0009378//GO:0022857//GO:0016209//GO:0003735//GO:0003723	protein binding//zinc ion binding//copper ion binding//oxidoreductase activity//thyroxine 5'-deiodinase activity//DNA binding//transcription factor activity, sequence-specific DNA binding//four-way junction helicase activity//transmembrane transporter activity//antioxidant activity//structural constituent of ribosome//RNA binding	GO:0005657//GO:0005634//GO:0009379//GO:0044386//GO:0016020//GO:0005667//GO:0016021//GO:0005840	replication fork//nucleus//Holliday junction helicase complex//integral to host endoplasmic reticulum membrane//membrane//transcription factor complex//integral component of membrane//ribosome	KOG0003	Ubiquitin/60s ribosomal protein L40 fusion
Cluster-2399.12119	14626.3	492.62	1933	156087306	XP_001611060.1	transporter [Babesia bovis T2Bo]>gi|154798313|gb|EDO07492.1| transporter, putative [Babesia bovis]>gi|527100007|dbj|BAN65061.1| transporter, putative [Babesia bovis]	--	--	--	--	--	--	--	--	--	--	--	PF07690	Major Facilitator Superfamily	GO:0055085	transmembrane transport	--	--	GO:0016021	integral component of membrane	--	--
Cluster-2399.13320	42155.1	486.44	5148	833490942	XP_012769316.1	hypothetical protein, conserved [Babesia bigemina]>gi|656186732|emb|CDR97130.1| hypothetical protein, conserved [Babesia bigemina]	833490938	XM_012913861.1	Babesia bigemina ATP synthase subunit C family protein, putative partial mRNA	K11294	NCL, NSR1	nucleolin	http://www.genome.jp/dbget-bin/www_bget?ko:K11294	Q6Z1C0	224	1.5e-16	Nucleolin 1 OS=Oryza sativa subsp. japonica GN=Os08g0192900 PE=2 SV=1	PF00076//PF11081//PF00137//PF16367//PF03896//PF07817	RNA recognition motif. (a.k.a. RRM, RBD, or RNP domain)//Protein of unknown function (DUF2890)//ATP synthase subunit C//RNA recognition motif//Translocon-associated protein (TRAP), alpha subunit//GLE1-like protein	GO:0016032//GO:0015991//GO:0016973//GO:0015992	viral process//ATP hydrolysis coupled proton transport//poly(A)+ mRNA export from nucleus//proton transport	GO:0003676//GO:0015078	nucleic acid binding//hydrogen ion transmembrane transporter activity	GO:0005789//GO:0033177//GO:0005643	endoplasmic reticulum membrane//proton-transporting two-sector ATPase complex, proton-transporting domain//nuclear pore	KOG4210	Nuclear localization sequence binding protein
Cluster-2399.17108	1768	480.2	465	6681015	NP_031789.1	cysteine-rich protein 1 [Mus musculus]>gi|201023327|ref|NP_001128405.1| cysteine-rich protein 1 [Rattus norvegicus]>gi|349585431|ref|NP_001231796.1| cysteine-rich protein 1 [Rattus norvegicus]>gi|73964567|ref|XP_855531.1| PREDICTED: cysteine-rich protein 1 [Canis lupus familiaris]>gi|390477348|ref|XP_003735280.1| PREDICTED: cysteine-rich protein 1 [Callithrix jacchus]>gi|504143761|ref|XP_00458431…	545508749	XM_850438.3	PREDICTED: Canis lupus familiaris cysteine-rich protein 1 (intestinal) (CRIP1), mRNA	--	--	--	--	P63254	456	1.6e-44	Cysteine-rich protein 1 OS=Mus musculus GN=Crip1 PE=1 SV=2	PF00096//PF03884//PF00412	Zinc finger, C2H2 type//Domain of unknown function (DUF329)//LIM domain	GO:0006915//GO:0010043//GO:0010468//GO:0010033//GO:0060741//GO:0071493//GO:0006955//GO:0071236	apoptotic process//response to zinc ion//regulation of gene expression//response to organic substance//prostate gland stromal morphogenesis//cellular response to UV-B//immune response//cellular response to antibiotic	GO:0008301//GO:0042277//GO:0008270//GO:0003680//GO:0046872	DNA binding, bending//peptide binding//zinc ion binding//AT DNA binding//metal ion binding	GO:0005737	cytoplasm	KOG1700	Regulatory protein MLP and related LIM proteins
Cluster-2399.11879	18990	477.67	2501	222355670	ACM48522.1	P50 [Babesia gibsoni]	14646758	AB051834.1	Babesia gibsoni P50 mRNA, complete cds	--	--	--	--	--	--	--	--	PF11590	DNA polymerase catalytic subunit Pol	GO:0051252//GO:0006260	regulation of RNA metabolic process//DNA replication	GO:0004523//GO:0003887	RNA-DNA hybrid ribonuclease activity//DNA-directed DNA polymerase activity	GO:0042575	DNA polymerase complex	--	--
Cluster-2399.13496	26640.8	467.84	3471	148362041	ABQ59602.1	32 kDa merozoite antigen [Babesia gibsoni]>gi|156138695|dbj|BAF75843.1| BgP32 [Babesia gibsoni]	156138694	AB282646.1	Babesia gibsoni BgP32 mRNA for BgP32, complete cds	--	--	--	--	--	--	--	--	PF01105//PF01770	emp24/gp25L/p24 family/GOLD//Reduced folate carrier	GO:0006810	transport	--	--	GO:0016020//GO:0016021	membrane//integral component of membrane	--	--
-503 Nonapeptide A7h Variant>gi|333944199|pdb|3MRC|B Chain B, Crystal Structure Of Mhc Class I Hla-a2 Molecule Complexed With Hcmv Pp65-495-503 Nonapeptide V6c Variant>gi|333944202|pdb|3MRD|B Chain B, Crystal Structure Of Mhc Class I Hla-a2 Molecule Compl	XM_005686225.1	462	0	PREDICTED: Capra hircus beta-2-microglobulin-like (LOC102168547), mRNA	--	--	P61770	414	PF05428	Corticotropin-releasing factor binding protein (CRF-BP)	GO:0002480//GO:0050690//GO:0001916//GO:0016032//GO:0042493//GO:0060333//GO:0002479//GO:0033077//GO:0002237//GO:0046686//GO:0042026//GO:0002481	antigen processing and presentation of exogenous peptide antigen via MHC class I, TAP-independent//regulation of defense response to virus by virus//positive regulation of T cell mediated cytotoxicity//viral process//response to drug//interferon-gamma-mediated signaling pathway//antigen processing and presentation of exogenous peptide antigen via MHC class I, TAP-dependent//T cell differentiation…	GO:0051424//GO:0005515	corticotropin-releasing hormone binding//protein binding	GO:0005788//GO:0031905//GO:0005615//GO:0012507//GO:0030670//GO:0000139//GO:0042612//GO:0031901//GO:0009897	endoplasmic reticulum lumen//early endosome lumen//extracellular space//ER to Golgi transport vesicle membrane//phagocytic vesicle membrane//Golgi membrane//MHC class I protein complex//early endosome membrane//external side of plasma membrane	--	--
Cluster-2399.13014	10912.4	459.04	1599	122135	P18466.1	RecName: Full=DLA class I histocompatibility antigen, A9/A9 alpha chain; Flags: Precursor>gi|164005|gb|AAA30865.1| MHC DLA-A9/A9 alpha-chain precursor [Canis lupus familiaris]>gi|228380|prf||1803325A MHC I	164004	M32283.1	DOGMHDL9A Dog MHC class I DLA-A9/A9 alpha-chain mRNA, complete cds	--	--	--	--	P18466	1565	1.4e-172	DLA class I histocompatibility antigen, A9/A9 alpha chain OS=Canis familiaris PE=2 SV=1	PF05454//PF06623//PF00672//PF00129//PF13895//PF16497	Dystroglycan (Dystrophin-associated glycoprotein 1)//MHC_I C-terminus//HAMP domain//Class I Histocompatibility antigen, domains alpha 1 and 2//Immunoglobulin domain//MHC-I family domain	GO:0007165//GO:0007016//GO:0006955//GO:0019882	signal transduction//cytoskeletal anchoring at plasma membrane//immune response//antigen processing and presentation	GO:0005515//GO:0004871	protein binding//signal transducer activity	GO:0016021//GO:0016010	integral component of membrane//dystrophin-associated glycoprotein complex	--	--
Cluster-2399.12939	5405	454.2	929	795105742	XP_011829987.1	PREDICTED: translationally-controlled tumor protein isoform X1 [Mandrillus leucophaeus]	545537466	XM_005633903.1	PREDICTED: Canis lupus familiaris tumor protein, translationally-controlled 1 (TPT1), mRNA	--	--	--	--	A5A6K2	898	1.8e-95	Translationally-controlled tumor protein OS=Pan troglodytes GN=TPT1 PE=2 SV=1	PF03945	delta endotoxin, N-terminal domain	GO:0009405	pathogenesis	--	--	--	--	KOG1727	Microtubule-binding protein (translationally controlled tumor protein)
Cluster-2399.12850	2483	452.56	567	803217189	XP_011968949.1	PREDICTED: 40S ribosomal protein S23 isoform X2 [Ovis aries musimon]	545492868	XM_005618155.1	PREDICTED: Canis lupus familiaris ribosomal protein S23 (RPS23), mRNA	K02973	RP-S23e, RPS23	small subunit ribosomal protein S23e	http://www.genome.jp/dbget-bin/www_bget?ko:K02973	P62298	745	6.2e-78	40S ribosomal protein S23 OS=Chinchilla lanigera GN=RPS23 PE=2 SV=1	PF00164	Ribosomal protein S12/S23	GO:0042254//GO:0006412	ribosome biogenesis//translation	GO:0003735	structural constituent of ribosome	GO:0005622//GO:0005840	intracellular//ribosome	KOG1749	40S ribosomal protein S23
Cluster-2399.8739	3781	450.57	731	545487328	XP_533590.3	PREDICTED: 40S ribosomal protein S9 [Canis lupus familiaris]	545487327	XM_533590.4	PREDICTED: Canis lupus familiaris ribosomal protein S9 (RPS9), mRNA	K02997	RP-S9e, RPS9	small subunit ribosomal protein S9e	http://www.genome.jp/dbget-bin/www_bget?ko:K02997	Q6ZWN5	892	7.2e-95	40S ribosomal protein S9 OS=Mus musculus GN=Rps9 PE=1 SV=3	PF01479//PF00163	S4 domain//Ribosomal protein S4/S9 N-terminal domain	--	--	GO:0003723//GO:0019843	RNA binding//rRNA binding	GO:0005622	intracellular	KOG3301	Ribosomal protein S4
Cluster-2399.13771	1857	442.73	494	507706771	XP_004716534.1	PREDICTED: 60S ribosomal protein L35 [Echinops telfairi]	545513373	XM_537850.4	PREDICTED: Canis lupus familiaris ribosomal protein L35 (RPL35), mRNA	--	--	--	--	P34662	346	1e-31	60S ribosomal protein L35 OS=Caenorhabditis elegans GN=rpl-35 PE=3 SV=1	PF00831	Ribosomal L29 protein	GO:0042254//GO:0006412	ribosome biogenesis//translation	GO:0003735	structural constituent of ribosome	GO:0005622//GO:0005840	intracellular//ribosome	KOG3436	60S ribosomal protein L35
Cluster-2399.14779	1547.5	434.91	458	591346178	XP_007098339.1	PREDICTED: uncharacterized protein C4orf32 homolog [Panthera tigris altaica]	545513686	XM_005625488.1	PREDICTED: Canis lupus familiaris zinc finger CCCH-type containing 10 (ZC3H10), transcript variant X3, mRNA	--	--	--	--	--	--	--	--	--	--	--	--	--	--	--	--	--	--
Cluster-2399.11893	8512.19	418.6	1405	510907381	XP_004831831.1	histone H2a, putative [Babesia equi]>gi|428671461|gb|EKX72379.1| histone H2a, putative [Babesia equi strain WA]	156084459	XM_001609663.1	Babesia bovis Histone H3, putative (BBOV_II001890) mRNA, complete cds	K11253	H3	histone H3	http://www.genome.jp/dbget-bin/www_bget?ko:K11253	P40282	362	4e-33	Histone H2A OS=Plasmodium falciparum PE=2 SV=1	PF15715//PF00125	PCNA-associated factor//Core histone H2A/H2B/H3/H4	GO:0006974//GO:0051726	cellular response to DNA damage stimulus//regulation of cell cycle	GO:0003677	DNA binding	--	--	KOG1745	Histones H3 and H4
Cluster-2399.13103	1818	415.89	504	345798353	XP_852856.2	PREDICTED: protein S100-P [Canis lupus familiaris]	545493716	XM_847763.3	PREDICTED: Canis lupus familiaris S100 calcium binding protein P (S100P), mRNA	--	--	--	--	P25815	375	4.4e-35	Protein S100-P OS=Homo sapiens GN=S100P PE=1 SV=2	PF13202//PF13499//PF12763//PF00036//PF13833	EF hand//EF-hand domain pair//Cytoskeletal-regulatory complex EF hand//EF hand//EF-hand domain pair	--	--	GO:0005515//GO:0005509	protein binding//calcium ion binding	--	--	--	--
Cluster-2399.13288	93218	415.25	12926	156089441	XP_001612127.1	DNA repair helicase rad25 family protein [Babesia bovis]>gi|154799381|gb|EDO08559.1| DNA repair helicase rad25 family protein [Babesia bovis]	23867855	AB083515.1	Babesia gibsoni hsp70 mRNA for heat shock protein 70, complete cds, strain: Korea4	K03283	HSPA1_8	heat shock 70kDa protein 1/8	http://www.genome.jp/dbget-bin/www_bget?ko:K03283	Q27031	2643	1.2e-296	Heat shock 70 kDa protein OS=Theileria parva GN=TP02_0148 PE=2 SV=2	PF08477//PF01031//PF07851//PF02212//PF12422//PF06723//PF01968//PF00176//PF02177//PF02782//PF01297//PF04055//PF01926//PF04851//PF14560//PF00240//PF08702	Ras of Complex, Roc, domain of DAPkinase//Dynamin central region//TMPIT-like protein//Dynamin GTPase effector domain//Condensin II non structural maintenance of chromosomes subunit//MreB/Mbl protein//Hydantoinase/oxoprolinase//SNF2 family N-terminal domain//Amyloid A4 N-terminal heparin-binding//FGGY family of carbohydrate kinases, C-terminal domain//Zinc-uptake complex component A periplasmic//R…	GO:0007165//GO:0030001//GO:0005975//GO:0006289//GO:0030168//GO:0051258//GO:0000902//GO:0007264	signal transduction//metal ion transport//carbohydrate metabolic process//nucleotide-excision repair//platelet activation//protein polymerization//cell morphogenesis//small GTPase mediated signal transduction	GO:0005515//GO:0008201//GO:0030674//GO:0005102//GO:0051536//GO:0003677//GO:0004003//GO:0003924//GO:0003824//GO:0005525//GO:0005524//GO:0046872//GO:0016773//GO:0016787	protein binding//heparin binding//protein binding, bridging//receptor binding//iron-sulfur cluster binding//DNA binding//ATP-dependent DNA helicase activity//GTPase activity//catalytic activity//GTP binding//ATP binding//metal ion binding//phosphotransferase activity, alcohol group as acceptor//hydrolase activity	GO:0005657//GO:0005577//GO:0005634//GO:0016021	replication fork//fibrinogen complex//nucleus//integral component of membrane	KOG0101	Molecular chaperones HSP70/HSC70, HSP70 superfamily
Cluster-2399.13722	2929	414.7	656	472353553	XP_004396445.1	PREDICTED: glia maturation factor gamma isoform X1 [Odobenus rosmarus divergens]	545488566	XM_848255.4	PREDICTED: Canis lupus familiaris glia maturation factor, gamma (GMFG), transcript variant X1, mRNA	--	--	--	--	O60234	637	2.4e-65	Glia maturation factor gamma OS=Homo sapiens GN=GMFG PE=1 SV=1	PF00241	Cofilin/tropomyosin-type actin-binding protein	--	--	GO:0003779	actin binding	GO:0005622	intracellular	KOG1736	Glia maturation factor beta
Cluster-2399.14278	20443	414.61	3040	283379532	BAI66170.1	cytochrome b [Babesia gibsoni]	381214307	AB685184.1	Babesia gibsoni mitochondrial DNA, complete genome, strain: HUVIMdr2	--	--	--	--	Q36099	1086	9.6e-117	Cytochrome b OS=Theileria parva GN=MT-CYB PE=3 SV=2	PF13631//PF00032//PF00033	Cytochrome b(N-terminal)/b6/petB//Cytochrome b(C-terminal)/b6/petD//Cytochrome b/b6/petB	GO:0022904//GO:0006118	respiratory electron transport chain//obsolete electron transport	GO:0016491//GO:0009055	oxidoreductase activity//electron carrier activity	GO:0016020	membrane	KOG4663	Cytochrome b
Cluster-2399.13981	13070	411.01	2052	743745403	XP_010967342.1	PREDICTED: transketolase [Camelus bactrianus]	545533392	XM_005632422.1	PREDICTED: Canis lupus familiaris transketolase (TKT), transcript variant X3, mRNA	K00615	E2.2.1.1, tktA, tktB	transketolase	http://www.genome.jp/dbget-bin/www_bget?ko:K00615	P29401	2955	0	Transketolase OS=Homo sapiens GN=TKT PE=1 SV=3	PF01918//PF00676//PF13292//PF02775//PF02780	Alba//Dehydrogenase E1 component//1-deoxy-D-xylulose-5-phosphate synthase//Thiamine pyrophosphate enzyme, C-terminal TPP binding domain//Transketolase, C-terminal domain	GO:0008152//GO:0006694//GO:0016114	metabolic process//steroid biosynthetic process//terpenoid biosynthetic process	GO:0030976//GO:0003824//GO:0003676//GO:0016624//GO:0008661	thiamine pyrophosphate binding//catalytic activity//nucleic acid binding//oxidoreductase activity, acting on the aldehyde or oxo group of donors, disulfide as acceptor//1-deoxy-D-xylulose-5-phosphate synthase activity	--	--	KOG0523	Transketolase
Cluster-2399.17804	1214	405.46	426	--	--	--	--	--	--	--	--	--	--	--	--	--	--	--	--	--	--	--	--	--	--	--	--
Cluster-2399.16144	393	394.61	307	833486539	XP_012767911.1	aminopeptidase, putative [Babesia bigemina]>gi|656185104|emb|CDR95725.1| aminopeptidase, putative [Babesia bigemina]	--	--	--	--	--	--	--	--	--	--	--	--	--	--	--	--	--	--	--	--	--
Cluster-2399.12492	7275	394.17	1299	62339236	NP_001014768.1	DLA class II histocompatibility antigen, DR-1 beta chain precursor [Canis lupus familiaris]>gi|122244|sp|P18470.1|HB2D_CANFA RecName: Full=DLA class II histocompatibility antigen, DR-1 beta chain; Flags: Precursor>gi|164023|gb|AAA30874.1| MHC DLA-DR-beta-1 precursor [Canis lupus familiaris]>gi|228103|prf||1717256A major histocompatibility complex	62339235	NM_001014768.1	Canis lupus familiaris MHC class II DLA DRB1 beta chain (HLA-DRB1), mRNA >gnl|BL_ORD_ID|26708 C.familiaris MHC class II DLA-DR-beta-1 gene, complete cds	--	--	--	--	P18470	1244	2e-135	DLA class II histocompatibility antigen, DR-1 beta chain OS=Canis familiaris PE=2 SV=1	PF00969//PF00129	Class II histocompatibility antigen, beta domain//Class I Histocompatibility antigen, domains alpha 1 and 2	GO:0019882//GO:0002504//GO:0006955	antigen processing and presentation//antigen processing and presentation of peptide or polysaccharide antigen via MHC class II//immune response	--	--	GO:0042613//GO:0016020//GO:0016021	MHC class II protein complex//membrane//integral component of membrane	--	--
Cluster-2399.18411	5272	387.11	1026	545535483	XP_005633220.1	PREDICTED: complement factor D isoform X1 [Canis lupus familiaris]	545535484	XM_542213.5	PREDICTED: Canis lupus familiaris complement factor D (adipsin) (CFD), transcript variant X2, mRNA	K01334	CFD	component factor D	http://www.genome.jp/dbget-bin/www_bget?ko:K01334	P51779	1111	4.1e-120	Complement factor D OS=Sus scrofa GN=CFD PE=2 SV=1	PF00089	Trypsin	GO:0006508	proteolysis	GO:0004252	serine-type endopeptidase activity	--	--	--	--
Cluster-2399.16090	3751.36	386.63	805	510899776	XP_004828631.1	60S ribosomal protein L29, putative [Babesia equi]>gi|429327205|gb|AFZ78965.1| 60S ribosomal protein L29, putative [Babesia equi strain WA]	667664743	LK934714.1	Babesia divergens genome assembly 454hybrid_PBjelly ,scaffold Contig4	K02905	RP-L29e, RPL29	large subunit ribosomal protein L29e	http://www.genome.jp/dbget-bin/www_bget?ko:K02905	Q58DW3	175	1.1e-11	60S ribosomal protein L29 OS=Bos taurus GN=RPL29 PE=2 SV=3	PF01779	Ribosomal L29e protein family	GO:0006412//GO:0042254	translation//ribosome biogenesis	GO:0003735	structural constituent of ribosome	GO:0005840//GO:0005622	ribosome//intracellular	KOG3504	60S ribosomal protein L29
Cluster-2399.11885	2265	386.62	588	554548683	XP_005868880.1	PREDICTED: LOW QUALITY PROTEIN: ribosomal protein S16 [Myotis brandtii]	545488543	XM_005616591.1	PREDICTED: Canis lupus familiaris ribosomal protein S16 (RPS16), transcript variant X2, mRNA	K02960	RP-S16e, RPS16	small subunit ribosomal protein S16e	http://www.genome.jp/dbget-bin/www_bget?ko:K02960	Q29201	744	8.4e-78	40S ribosomal protein S16 OS=Sus scrofa GN=RPS16 PE=1 SV=4	PF00380	Ribosomal protein S9/S16	GO:0006412//GO:0042254	translation//ribosome biogenesis	GO:0003735	structural constituent of ribosome	GO:0005840	ribosome	KOG1753	40S ribosomal protein S16
Cluster-2399.13116	35724	384.62	5499	359374332	AEV43295.1	thrombospondin-related anonymous protein [Babesia gibsoni]	283362343	AB478349.1	Babesia gibsoni BgTRAP gene for thrombospondin-related adhesive protein, partial cds, isolate: BgTRAP-Shikoku 2	K12621	LSM2	U6 snRNA-associated Sm-like protein LSm2	http://www.genome.jp/dbget-bin/www_bget?ko:K12621	Q9Y333	278	8.5e-23	U6 snRNA-associated Sm-like protein LSm2 OS=Homo sapiens GN=LSM2 PE=1 SV=1	PF03153//PF00293	Transcription factor IIA, alpha/beta subunit//NUDIX domain	GO:0006367	transcription initiation from RNA polymerase II promoter	GO:0016787	hydrolase activity	GO:0005672	transcription factor TFIIA complex	KOG3448	Predicted snRNP core protein
Cluster-2399.10573	3277	384.02	739	154152131	NP_001093760.1	cytochrome b-245, alpha polypeptide [Canis lupus familiaris]>gi|151427592|tpd|FAA00353.1| TPA: predicted cytochrome b-245, alpha polypeptide [Canis lupus familiaris]	154152130	NM_001100290.1	Canis lupus familiaris cytochrome b-245, alpha polypeptide (CYBA), mRNA >gnl|BL_ORD_ID|4307591 TPA_inf: Canis lupus familiaris cyba mRNA for predicted cytochrome b-245, alpha polypeptide, complete cds	K08009	CYBA, P22PHOX	cytochrome b-245, alpha polypeptide	http://www.genome.jp/dbget-bin/www_bget?ko:K08009	O46521	666	1.2e-68	Cytochrome b-245 light chain OS=Bos taurus GN=CYBA PE=2 SV=3	PF10233//PF05038	Uncharacterized conserved protein CG6151-P//Cytochrome Cytochrome b558 alpha-subunit	GO:0006952//GO:0009987//GO:0008152	defense response//cellular process//metabolic process	GO:0020037//GO:0005515	heme binding//protein binding	GO:0016021//GO:0044464	integral component of membrane//cell part	--	--
Cluster-2399.11640	9188	383.64	1609	833493560	XP_012770101.1	hypothetical protein BBBOND_0404030 [Babesia bigemina]>gi|656187589|emb|CDR97915.1| hypothetical protein BBBOND_0404030 [Babesia bigemina]	--	--	--	--	--	--	--	--	--	--	--	--	--	--	--	--	--	--	--	--	--
Cluster-2399.12540	5597.29	374.9	1100	440898932	ELR50328.1	Diamine acetyltransferase 1, partial [Bos mutus]	823425457	XM_004410033.2	PREDICTED: Odobenus rosmarus divergens spermidine/spermine N1-acetyltransferase 1 (SAT1), mRNA	K00657	speG	diamine N-acetyltransferase	http://www.genome.jp/dbget-bin/www_bget?ko:K00657	Q28999	896	3.7e-95	Diamine acetyltransferase 1 OS=Sus scrofa GN=SAT1 PE=2 SV=1	PF00583//PF08445//PF13508//PF13673//PF13302	Acetyltransferase (GNAT) family//FR47-like protein//Acetyltransferase (GNAT) domain//Acetyltransferase (GNAT) domain//Acetyltransferase (GNAT) domain	GO:0042967	acyl-carrier-protein biosynthetic process	GO:0008080//GO:0016747	N-acetyltransferase activity//transferase activity, transferring acyl groups other than amino-acyl groups	--	--	KOG3216	Diamine acetyltransferase
Cluster-2399.13875	10089.1	369.58	1798	122135	P18466.1	RecName: Full=DLA class I histocompatibility antigen, A9/A9 alpha chain; Flags: Precursor>gi|164005|gb|AAA30865.1| MHC DLA-A9/A9 alpha-chain precursor [Canis lupus familiaris]>gi|228380|prf||1803325A MHC I	62177118	NM_001014379.1	Canis lupus familiaris MHC class I DLA-12 (DLA-12), mRNA	--	--	--	--	P18466	1583	1.3e-174	DLA class I histocompatibility antigen, A9/A9 alpha chain OS=Canis familiaris PE=2 SV=1	PF06623//PF00672//PF00129//PF13895	MHC_I C-terminus//HAMP domain//Class I Histocompatibility antigen, domains alpha 1 and 2//Immunoglobulin domain	GO:0007165//GO:0019882//GO:0006955	signal transduction//antigen processing and presentation//immune response	GO:0005515//GO:0004871	protein binding//signal transducer activity	GO:0016021	integral component of membrane	--	--
Cluster-2399.18912	13786	369.49	2363	847033220	XP_012805945.1	PREDICTED: plastin-2 isoform X2 [Jaculus jaculus]	545537418	XM_005633884.1	PREDICTED: Canis lupus familiaris lymphocyte cytosolic protein 1 (L-plastin) (LCP1), transcript variant X1, mRNA	K17276	LCP1, PLS2	plastin-2	http://www.genome.jp/dbget-bin/www_bget?ko:K17276	P13796	3212	0	Plastin-2 OS=Homo sapiens GN=LCP1 PE=1 SV=6	PF00307//PF13202//PF13405//PF13499//PF13833//PF00036	Calponin homology (CH) domain//EF hand//EF-hand domain//EF-hand domain pair//EF-hand domain pair//EF hand	--	--	GO:0005509//GO:0005515	calcium ion binding//protein binding	--	--	KOG0046	Ca2+-binding actin-bundling protein (fimbrin/plastin), EF-Hand protein superfamily
Cluster-2399.12398	95910.8	364.15	15121	833490052	XP_012769032.1	adaptin N terminal domain containing protein, putative [Babesia bigemina]>gi|656186448|emb|CDR96846.1| adaptin N terminal domain containing protein, putative [Babesia bigemina]	833490054	XM_012913579.1	Babesia bigemina ribosomal protein L7Ae containing protein, putative partial mRNA	K12392	AP1B1	AP-1 complex subunit beta-1	http://www.genome.jp/dbget-bin/www_bget?ko:K12392	Q9SUS3	1270	2.2e-137	Beta-adaptin-like protein B OS=Arabidopsis thaliana GN=BETAB-AD PE=1 SV=1	PF00514//PF08264//PF09066//PF04628//PF00579//PF02883//PF04099//PF00133//PF00454//PF09334//PF01602//PF02985	Armadillo/beta-catenin-like repeat//Anticodon-binding domain of tRNA//Beta2-adaptin appendage, C-terminal sub-domain//Sedlin, N-terminal conserved region//tRNA synthetases class I (W and Y)//Adaptin C-terminal domain//Sybindin-like family//tRNA synthetases class I (I, L, M and V)//Phosphatidylinositol 3- and 4-kinase//tRNA synthetases class I (M)//Adaptin N terminal region//HEAT repeat	GO:0006418//GO:0006886//GO:0016192//GO:0006888	tRNA aminoacylation for protein translation//intracellular protein transport//vesicle-mediated transport//ER to Golgi vesicle-mediated transport	GO:0000166//GO:0005524//GO:0004812//GO:0005515//GO:0016773	nucleotide binding//ATP binding//aminoacyl-tRNA ligase activity//protein binding//phosphotransferase activity, alcohol group as acceptor	GO:0030117//GO:0030131//GO:0005622//GO:0005801	membrane coat//clathrin adaptor complex//intracellular//cis-Golgi network	KOG1061	Vesicle coat complex AP-1/AP-2/AP-4, beta subunit
Cluster-2399.13294	14671	364	2532	671022564	XP_008702099.1	PREDICTED: lactotransferrin [Ursus maritimus]	559767225	NM_001287076.1	Canis lupus familiaris lactotransferrin (LTF), mRNA	K17283	LTF	lactotransferrin	http://www.genome.jp/dbget-bin/www_bget?ko:K17283	O77811	2897	0	Lactotransferrin (Fragment) OS=Equus caballus GN=LTF PE=1 SV=1	--	--	--	--	--	--	--	--	--	--
Cluster-2399.13198	29426.3	361.99	4845	223036620	ACM78890.1	merozoite 22-kDa protein [Babesia gibsoni]	223036619	FJ608703.1	Babesia gibsoni isolate BgP22 merozoite 22-kDa protein mRNA, partial cds	--	--	--	--	--	--	--	--	PF15202	Adipogenin	GO:0045444	fat cell differentiation	--	--	--	--	--	--
Cluster-2399.14532	43.81	359.35	221	--	--	--	--	--	--	--	--	--	--	--	--	--	--	--	--	--	--	--	--	--	--	--	--
Cluster-2399.12966	53031.1	352.4	8750	833489385	XP_012768820.1	transporter, major facilitator family, putative [Babesia bigemina]>gi|656186236|emb|CDR96634.1| transporter, major facilitator family, putative [Babesia bigemina]	--	--	--	--	--	--	--	P35402	206	3e-14	ER lumen protein-retaining receptor A OS=Arabidopsis thaliana GN=ERD2A PE=2 SV=1	PF07690//PF00810//PF03137//PF00025//PF04670//PF06728	Major Facilitator Superfamily//ER lumen protein retaining receptor//Organic Anion Transporter Polypeptide (OATP) family//ADP-ribosylation factor family//Gtr1/RagA G protein conserved region//GPI transamidase subunit PIG-U	GO:0006621//GO:0055085//GO:0006810//GO:0006506	protein retention in ER lumen//transmembrane transport//transport//GPI anchor biosynthetic process	GO:0005525//GO:0046923//GO:0005215	GTP binding//ER retention sequence binding//transporter activity	GO:0016020//GO:0005783//GO:0016021	membrane//endoplasmic reticulum//integral component of membrane	KOG3106	ER lumen protein retaining receptor
Cluster-2399.13533	5462	336.3	1174	562822430	XP_006141067.1	PREDICTED: 40S ribosomal protein S3 [Tupaia chinensis]	545536326	XM_534008.4	PREDICTED: Canis lupus familiaris ribosomal protein S3 (RPS3), transcript variant 1, mRNA	--	--	--	--	P62908	1239	6.7e-135	40S ribosomal protein S3 OS=Mus musculus GN=Rps3 PE=1 SV=1	PF07650	KH domain	--	--	GO:0003723	RNA binding	--	--	KOG3181	40S ribosomal protein S3
Cluster-2399.12324	8074.46	332.47	1628	472349732	XP_004394562.1	PREDICTED: alpha-1-antitrypsin [Odobenus rosmarus divergens]	545506735	XM_005623200.1	PREDICTED: Canis lupus familiaris serpin peptidase inhibitor, clade A (alpha-1 antiproteinase, antitrypsin), member 1 (SERPINA1), transcript variant X2, mRNA	K03984	SERPINA1, AAT	alpha-1-antitrypsin	http://www.genome.jp/dbget-bin/www_bget?ko:K03984	P50447	1600	1.3e-176	Alpha-1-antitrypsin OS=Sus scrofa GN=SERPINA1 PE=2 SV=1	PF01213	Adenylate cyclase associated (CAP) N terminal	GO:0007010	cytoskeleton organization	GO:0003779	actin binding	--	--	--	--
Cluster-2399.13923	76067.2	328.35	13331	833482711	XP_012766716.1	PHD FINGER PROTEIN, putative [Babesia bigemina]>gi|656183689|emb|CDR94530.1| PHD FINGER PROTEIN, putative [Babesia bigemina]	848853605	XM_012988906.1	PREDICTED: Erythranthe guttatus ribonucleoside-diphosphate reductase small chain (LOC105964380), mRNA	--	--	--	--	P50650	1155	4.2e-124	Ribonucleoside-diphosphate reductase small chain OS=Plasmodium falciparum (isolate Dd2) GN=RNR2 PE=2 SV=1	PF04099//PF01160//PF00268//PF00647//PF04135//PF11789//PF08072//PF13465//PF07859//PF02230//PF03488//PF14604//PF01624//PF04628//PF00488	Sybindin-like family//Vertebrate endogenous opioids neuropeptide//Ribonucleotide reductase, small chain//Elongation factor 1 gamma, conserved domain//Nucleolar RNA-binding protein, Nop10p family//Zinc-finger of the MIZ type in Nse subunit//BDHCT (NUC031) domain//Zinc-finger double domain//alpha/beta hydrolase fold//Phospholipase/Carboxylesterase//Nematode insulin-related peptide beta type//Varian…	GO:0007218//GO:0042254//GO:0008152//GO:0006414//GO:0007165//GO:0001522//GO:0055114//GO:0006298//GO:0006888//GO:0006448//GO:0009186//GO:0006260	neuropeptide signaling pathway//ribosome biogenesis//metabolic process//translational elongation//signal transduction//pseudouridine synthesis//oxidation-reduction process//mismatch repair//ER to Golgi vesicle-mediated transport//regulation of translational elongation//deoxyribonucleoside diphosphate metabolic process//DNA replication	GO:0005179//GO:0046872//GO:0005524//GO:0030983//GO:0016818//GO:0030515//GO:0016787//GO:0005515//GO:0008270//GO:0003677//GO:0003746	hormone activity//metal ion binding//ATP binding//mismatched DNA binding//hydrolase activity, acting on acid anhydrides, in phosphorus-containing anhydrides//snoRNA binding//hydrolase activity//protein binding//zinc ion binding//DNA binding//translation elongation factor activity	GO:0005634//GO:0005576//GO:0005801//GO:0072588//GO:0005840//GO:0005622	nucleus//extracellular region//cis-Golgi network//box H/ACA RNP complex//ribosome//intracellular	KOG1567	Ribonucleotide reductase, beta subunit
Cluster-2399.12060	11364	327.44	2216	472344615	XP_004392053.1	PREDICTED: dual specificity protein phosphatase 1 [Odobenus rosmarus divergens]	752394537	XM_002916919.2	PREDICTED: Ailuropoda melanoleuca dual specificity phosphatase 1 (DUSP1), mRNA	K04459	DUSP, MKP	dual specificity MAP kinase phosphatase	http://www.genome.jp/dbget-bin/www_bget?ko:K04459	P28562	1765	1.3e-195	Dual specificity protein phosphatase 1 OS=Homo sapiens GN=DUSP1 PE=1 SV=3	PF00782//PF04179//PF00102	Dual specificity phosphatase, catalytic domain//Initiator tRNA phosphoribosyl transferase//Protein-tyrosine phosphatase	GO:0006470//GO:0006570//GO:0019988	protein dephosphorylation//tyrosine metabolic process//charged-tRNA amino acid modification	GO:0008138//GO:0043399//GO:0004725	protein tyrosine/serine/threonine phosphatase activity//tRNA A64-2'-O-ribosylphosphate transferase activity//protein tyrosine phosphatase activity	--	--	--	--
Cluster-2399.12998	6720.96	309.48	1483	545496088	XP_005619355.1	PREDICTED: HLA class II histocompatibility antigen gamma chain isoform X1 [Canis lupus familiaris]	545496087	XM_005619298.1	PREDICTED: Canis lupus familiaris CD74 molecule, major histocompatibility complex, class II invariant chain (CD74), transcript variant X1, mRNA	K06505	CD74, DHLAG	CD74 antigen	http://www.genome.jp/dbget-bin/www_bget?ko:K06505	P04233	771	1.6e-80	HLA class II histocompatibility antigen gamma chain OS=Homo sapiens GN=CD74 PE=1 SV=3	PF09307//PF08831	CLIP, MHC2 interacting//Class II MHC-associated invariant chain trimerisation domain	GO:0019882//GO:0006886//GO:0006955//GO:0007165	antigen processing and presentation//intracellular protein transport//immune response//signal transduction	GO:0042289	MHC class II protein binding	GO:0042613//GO:0016020	MHC class II protein complex//membrane	--	--
Cluster-2399.13062	4225.31	302	1047	436409462	AGB56851.1	76 kDa protein [Babesia gibsoni]	436409461	JX964993.1	Babesia gibsoni 76 kDa protein mRNA, complete cds	--	--	--	--	--	--	--	--	--	--	--	--	--	--	--	--	--	--
Cluster-2399.13795	1908	301.95	614	156089683	XP_001612248.1	transporter, major facilitator family protein [Babesia bovis]>gi|154799502|gb|EDO08680.1| transporter, major facilitator family protein [Babesia bovis]	--	--	--	--	--	--	--	--	--	--	--	--	--	--	--	--	--	--	--	--	--
Cluster-2399.14517	2650	301.16	754	724938358	XP_010385257.1	PREDICTED: 40S ribosomal protein S5 [Rhinopithecus roxellana]	545487027	XM_533568.4	PREDICTED: Canis lupus familiaris ribosomal protein S5 (RPS5), transcript variant 1, mRNA	K02989	RP-S5e, RPS5	small subunit ribosomal protein S5e	http://www.genome.jp/dbget-bin/www_bget?ko:K02989	P46782	1042	3e-112	40S ribosomal protein S5 OS=Homo sapiens GN=RPS5 PE=1 SV=4	--	--	--	--	--	--	--	--	KOG3291	Ribosomal protein S7
Cluster-2399.12784	100307	298	19253	833493995	XP_012770230.1	ankyrin repeat domain containing protein, putative [Babesia bigemina]>gi|656187718|emb|CDR98044.1| ankyrin repeat domain containing protein, putative [Babesia bigemina]	667664742	LK934713.1	Babesia divergens genome assembly 454hybrid_PBjelly ,scaffold Contig3	K10577	UBE2I, UBC9	ubiquitin-conjugating enzyme E2 I	http://www.genome.jp/dbget-bin/www_bget?ko:K10577	F4JJJ3	592	1.2e-58	External alternative NAD(P)H-ubiquinone oxidoreductase B3, mitochondrial OS=Arabidopsis thaliana GN=NDB3 PE=2 SV=1	PF07992//PF00806//PF14672//PF01372//PF08449//PF00023//PF13606//PF00798//PF07690//PF02921//PF00892//PF00070//PF13867	Pyridine nucleotide-disulphide oxidoreductase//Pumilio-family RNA binding repeat//Late cornified envelope//Melittin//UAA transporter family//Ankyrin repeat//Ankyrin repeat//Arenavirus glycoprotein//Major Facilitator Superfamily//Ubiquinol cytochrome reductase transmembrane region//EamA-like transporter family//Pyridine nucleotide-disulphide oxidoreductase//Sin3 binding region of histone deacetyla…	GO:0055085//GO:0055114//GO:0045859//GO:0006119//GO:0006118//GO:0015992//GO:0008544	transmembrane transport//oxidation-reduction process//regulation of protein kinase activity//oxidative phosphorylation//obsolete electron transport//proton transport//epidermis development	GO:0005515//GO:0016491//GO:0004860//GO:0003723//GO:0008121	protein binding//oxidoreductase activity//protein kinase inhibitor activity//RNA binding//ubiquinol-cytochrome-c reductase activity	GO:0016020//GO:0005576//GO:0016021//GO:0019031	membrane//extracellular region//integral component of membrane//viral envelope	KOG2495	NADH-dehydrogenase (ubiquinone)
Cluster-2399.16272	6817	296.71	1554	472358430	XP_004398839.1	PREDICTED: gamma-glutamyl hydrolase [Odobenus rosmarus divergens]	545548723	XM_003640014.2	PREDICTED: Canis lupus familiaris gamma-glutamyl hydrolase (conjugase, folylpolygammaglutamyl hydrolase) (GGH), mRNA	K01307	GGH	gamma-glutamyl hydrolase	http://www.genome.jp/dbget-bin/www_bget?ko:K01307	A7YWG4	1237	1.5e-134	Gamma-glutamyl hydrolase OS=Bos taurus GN=GGH PE=2 SV=1	PF07722	Peptidase C26	GO:0006541	glutamine metabolic process	GO:0016787	hydrolase activity	--	--	KOG1559	Gamma-glutamyl hydrolase
Cluster-2399.14396	10102.5	296.7	2179	436409462	AGB56851.1	76 kDa protein [Babesia gibsoni]	436409461	JX964993.1	Babesia gibsoni 76 kDa protein mRNA, complete cds	--	--	--	--	--	--	--	--	--	--	--	--	--	--	--	--	--	--
Cluster-2399.13380	41184.4	291.78	8223	186920372	ACC95439.1	rhoptry association protein [Babesia gibsoni]	255708245	AB480715.1	Babesia gibsoni BgRAP-1b mRNA for rhoptry-associated protein-1b, complete cds	K06072	DOHH	deoxyhypusine monooxygenase	http://www.genome.jp/dbget-bin/www_bget?ko:K06072	A5JZ19	511	1.2e-49	Deoxyhypusine hydroxylase OS=Plasmodium vivax (strain Salvador I) GN=dohh PE=1 SV=1	PF01602//PF02985//PF00514	Adaptin N terminal region//HEAT repeat//Armadillo/beta-catenin-like repeat	GO:0016192//GO:0006886	vesicle-mediated transport//intracellular protein transport	GO:0005515	protein binding	GO:0030117	membrane coat	KOG0567	HEAT repeat-containing protein
Cluster-2399.13292	7107.16	290.1	1640	472349732	XP_004394562.1	PREDICTED: alpha-1-antitrypsin [Odobenus rosmarus divergens]	545506735	XM_005623200.1	PREDICTED: Canis lupus familiaris serpin peptidase inhibitor, clade A (alpha-1 antiproteinase, antitrypsin), member 1 (SERPINA1), transcript variant X2, mRNA	K03984	SERPINA1, AAT	alpha-1-antitrypsin	http://www.genome.jp/dbget-bin/www_bget?ko:K03984	P50447	1616	1.8e-178	Alpha-1-antitrypsin OS=Sus scrofa GN=SERPINA1 PE=2 SV=1	PF01213	Adenylate cyclase associated (CAP) N terminal	GO:0007010	cytoskeleton organization	GO:0003779	actin binding	--	--	--	--
Cluster-2399.11660	1777	289.33	604	345801505	XP_003434819.1	PREDICTED: alpha-hemoglobin-stabilizing protein [Canis lupus familiaris]	545501344	XM_003434771.2	PREDICTED: Canis lupus familiaris alpha hemoglobin stabilizing protein (AHSP), mRNA	--	--	--	--	Q865F8	286	1.1e-24	Alpha-hemoglobin-stabilizing protein OS=Bos taurus GN=AHSP PE=3 SV=1	PF09236	Alpha-haemoglobin stabilising protein	GO:0030097//GO:0050821//GO:0006457//GO:0020027	hemopoiesis//protein stabilization//protein folding//hemoglobin metabolic process	GO:0030492	hemoglobin binding	GO:0005833	hemoglobin complex	--	--
Cluster-2399.13101	11673.9	288.88	2538	258611174	ACV83722.1	45-kDa protein [Babesia gibsoni]	14646758	AB051834.1	Babesia gibsoni P50 mRNA, complete cds	--	--	--	--	--	--	--	--	PF11590	DNA polymerase catalytic subunit Pol	GO:0051252//GO:0006260	regulation of RNA metabolic process//DNA replication	GO:0004523//GO:0003887	RNA-DNA hybrid ribonuclease activity//DNA-directed DNA polymerase activity	GO:0042575	DNA polymerase complex	--	--
Cluster-2399.16258	2357	284.48	725	431914011	ELK15273.1	Myosin light polypeptide 6 [Pteropus alecto]	545513692	XM_531631.4	PREDICTED: Canis lupus familiaris myosin, light chain 6, alkali, smooth muscle and non-muscle (MYL6), transcript variant 1, mRNA	--	--	--	--	Q64119	786	1.4e-82	Myosin light polypeptide 6 OS=Rattus norvegicus GN=Myl6 PE=1 SV=3	PF13833//PF00036//PF13499//PF13202//PF13405	EF-hand domain pair//EF hand//EF-hand domain pair//EF hand//EF-hand domain	--	--	GO:0005509	calcium ion binding	--	--	--	--
Cluster-2399.12711	12749	284.09	2790	545495185	XP_005619050.1	PREDICTED: proactivator polypeptide isoform X11 [Canis lupus familiaris]	545495184	XM_005618993.1	PREDICTED: Canis lupus familiaris prosaposin (PSAP), transcript variant X11, mRNA	K12382	PSAP, SGP1	saposin	http://www.genome.jp/dbget-bin/www_bget?ko:K12382	P07602	2369	1.5e-265	Prosaposin OS=Homo sapiens GN=PSAP PE=1 SV=2	PF01213//PF05184//PF07535	Adenylate cyclase associated (CAP) N terminal//Saposin-like type B, region 1//DBF zinc finger	GO:0006629//GO:0007010	lipid metabolic process//cytoskeleton organization	GO:0008270//GO:0003779//GO:0003676	zinc ion binding//actin binding//nucleic acid binding	--	--	KOG1340	Prosaposin
Cluster-2399.11988	11658.1	283.88	2575	833490936	XP_012769314.1	60S ribosomal protein L18ae, putative [Babesia bigemina]>gi|656186730|emb|CDR97128.1| 60S ribosomal protein L18ae, putative [Babesia bigemina]	656185697	LK391709.1	Babesia bigemina genome assembly Bbig001 ,chromosome : III	--	--	--	--	Q4N438	605	4.8e-61	60S ribosomal protein L18 OS=Theileria parva GN=RPL18 PE=3 SV=1	PF01775	Ribosomal L18ae/LX protein domain	GO:0006412//GO:0042254	translation//ribosome biogenesis	GO:0003735	structural constituent of ribosome	GO:0005840	ribosome	KOG1714	60s ribosomal protein L18
Cluster-2399.13725	6617.06	280.86	1587	--	--	--	--	--	--	--	--	--	--	--	--	--	--	--	--	--	--	--	--	--	--	--	--
Cluster-2399.20279	1295	280.36	518	348561676	XP_003466638.1	PREDICTED: high affinity immunoglobulin epsilon receptor subunit gamma [Cavia porcellus]	478539287	XM_004443688.1	PREDICTED: Ceratotherium simum simum Fc fragment of IgE, high affinity I, receptor for; gamma polypeptide (FCER1G), mRNA	K07983	FCER1G	Fc receptor, IgE, high affinity I, gamma polypeptide	http://www.genome.jp/dbget-bin/www_bget?ko:K07983	Q07249	341	4e-31	High affinity immunoglobulin epsilon receptor subunit gamma OS=Cavia porcellus GN=FCER1G PE=3 SV=1	PF02189	Immunoreceptor tyrosine-based activation motif	GO:0007166//GO:0007165	cell surface receptor signaling pathway//signal transduction	GO:0004888	transmembrane signaling receptor activity	GO:0016020	membrane	--	--
Cluster-2399.15151	826	271.09	429	124389919	ABN11128.1	immunoglobulin heavy chain V region [Canis lupus familiaris]>gi|124389953|gb|ABN11145.1| immunoglobulin heavy chain V region, partial [Canis lupus familiaris]>gi|124389983|gb|ABN11160.1| immunoglobulin heavy chain V region, partial [Canis lupus familiaris]	124389910	EF207722.1	Canis familiaris clone V4-2 immunoglobulin heavy chain V region mRNA, partial cds	K06856	IGH	immunoglobulin heavy chain	http://www.genome.jp/dbget-bin/www_bget?ko:K06856	P01764	510	8.3e-51	Ig heavy chain V-III region 23 OS=Homo sapiens GN=IGHV3-23 PE=1 SV=2	--	--	--	--	--	--	--	--	--	--
Cluster-2399.13363	81790.3	270.04	17350	833482528	XP_012766661.1	Dynamin-1-like protein [Babesia bigemina]>gi|656183634|emb|CDR94475.1| Dynamin-1-like protein [Babesia bigemina]	--	--	--	--	--	--	--	Q09718	325	9.6e-28	AP-2 complex subunit mu OS=Schizosaccharomyces pombe (strain 972 / ATCC 24843) GN=apm4 PE=1 SV=1	PF01415//PF04785//PF08241//PF01926//PF09445//PF00106//PF08447//PF02390//PF01189//PF05155//PF01084//PF03009	Interleukin 7/9 family//Rhabdovirus matrix protein M2//Methyltransferase domain//50S ribosome-binding GTPase//RNA cap guanine-N2 methyltransferase//short chain dehydrogenase//PAS fold//Putative methyltransferase//16S rRNA methyltransferase RsmF//Phage X family//Ribosomal protein S18//Glycerophosphoryl diester phosphodiesterase family	GO:0007165//GO:0006412//GO:0009452//GO:0006629//GO:0006260//GO:0006400//GO:0016032//GO:0008283//GO:0006955//GO:0008033//GO:0040007//GO:0001510//GO:0009451//GO:0008152//GO:0042254	signal transduction//translation//7-methylguanosine RNA capping//lipid metabolic process//DNA replication//tRNA modification//viral process//cell proliferation//immune response//tRNA processing//growth//RNA methylation//RNA modification//metabolic process//ribosome biogenesis	GO:0008176//GO:0008081//GO:0005515//GO:0016491//GO:0008168//GO:0005525//GO:0003735//GO:0008083//GO:0005126	tRNA (guanine-N7-)-methyltransferase activity//phosphoric diester hydrolase activity//protein binding//oxidoreductase activity//methyltransferase activity//GTP binding//structural constituent of ribosome//growth factor activity//cytokine receptor binding	GO:0005622//GO:0005576//GO:0005840//GO:0019031	intracellular//extracellular region//ribosome//viral envelope	KOG0938	Adaptor complexes medium subunit family
unit 6 (mitochondrion) [Canis lupus]>gi|558478554|gb|AHA52917.1| NADH dehydrogenase subunit 6 (mitochondrion) [Canis lupus]>gi|558478582|gb|AHA52943.1| NADH dehydrogenase subunit 6 (mitochondrion) [Canis lupus]>gi|558478596|gb|AHA52956.1| NADH dehydrogenase subunit 6 (mitochondrion) [Canis lupus]>gi|558478610|gb|AHA52969.1| NADH dehydrogenase subunit 6 (mitochondrion) [Canis lupus]>gi|558478624|g…	KM061594.1	270	1.74345e-137	Canis lupus familiaris isolate Cf_ws9 mitochondrion, complete genome	K03884	http://www.genome.jp/dbget-bin/www_bget?ko:K03884	Q1HK79	379	PF00499	NADH-ubiquinone/plastoquinone oxidoreductase chain 6	GO:0006744//GO:0006814//GO:0055114//GO:0022900//GO:0006120//GO:0015992	ubiquinone biosynthetic process//sodium ion transport//oxidation-reduction process//electron transport chain//mitochondrial electron transport, NADH to ubiquinone//proton transport	GO:0008137	NADH dehydrogenase (ubiquinone) activity	GO:0016021//GO:0031966//GO:0070469	integral component of membrane//mitochondrial membrane//respiratory chain	--	--
Cluster-2399.13577	5093.91	268.27	1329	803125841	XP_004013127.2	PREDICTED: LOW QUALITY PROTEIN: actin, cytoplasmic 2 [Ovis aries]>gi|803208635|ref|XP_011964823.1| PREDICTED: LOW QUALITY PROTEIN: actin, cytoplasmic 2 [Ovis aries musimon]	585164557	XM_006734356.1	PREDICTED: Leptonychotes weddellii actin, beta (ACTB), mRNA	K05692	ACTB_G1	actin beta/gamma 1	http://www.genome.jp/dbget-bin/www_bget?ko:K05692	Q964D9	1903	7.7e-212	Actin, cytoplasmic OS=Planorbella trivolvis PE=3 SV=1	--	--	--	--	--	--	--	--	KOG0676	Actin and related proteins
Cluster-2399.6724	95	265.42	255	833486539	XP_012767911.1	aminopeptidase, putative [Babesia bigemina]>gi|656185104|emb|CDR95725.1| aminopeptidase, putative [Babesia bigemina]	--	--	--	--	--	--	--	--	--	--	--	--	--	--	--	--	--	--	--	--	--
Cluster-2399.13094	743	265.27	415	--	--	--	--	--	--	--	--	--	--	--	--	--	--	--	--	--	--	--	--	--	--	--	--
Cluster-2399.10657	4136.71	265.11	1138	833489439	XP_012768837.1	MITOCHONDRIAL 39S RIBOSOMAL PROTEIN L49, putative [Babesia bigemina]>gi|656186253|emb|CDR96651.1| MITOCHONDRIAL 39S RIBOSOMAL PROTEIN L49, putative [Babesia bigemina]	--	--	--	K02971	RP-S21e, RPS21	small subunit ribosomal protein S21e	http://www.genome.jp/dbget-bin/www_bget?ko:K02971	P35687	226	1.9e-17	40S ribosomal protein S21 OS=Oryza sativa subsp. japonica GN=RPS21 PE=3 SV=1	PF03366//PF01249//PF05046	YEATS family//Ribosomal protein S21e//Mitochondrial large subunit ribosomal protein (Img2)	GO:0006412//GO:0006355//GO:0042254	translation//regulation of transcription, DNA-templated//ribosome biogenesis	GO:0003735	structural constituent of ribosome	GO:0005840//GO:0005622	ribosome//intracellular	KOG3486	40S ribosomal protein S21
Cluster-2399.16444	62	264.11	240	873235523	CEM00603.1	unnamed protein product [Vitrella brassicaformis CCMP3155]	--	--	--	K01256	pepN	aminopeptidase N	http://www.genome.jp/dbget-bin/www_bget?ko:K01256	B7EA73	254	2.3e-21	Puromycin-sensitive aminopeptidase OS=Oryza sativa subsp. japonica GN=Os08g0562700 PE=2 SV=1	PF01433	Peptidase family M1	--	--	GO:0008237//GO:0008270	metallopeptidase activity//zinc ion binding	--	--	--	--
Cluster-2399.15038	4222	263.11	1163	852428	AAA82155.1	ornithine decarboxylase antizyme, partial [Homo sapiens]	187829488	NM_001127234.1	Canis lupus familiaris ornithine decarboxylase antizyme 1 (OAZ1), mRNA	K16548	OAZ1	ornithine decarboxylase antizyme 1	http://www.genome.jp/dbget-bin/www_bget?ko:K16548	Q56K12	798	9.1e-84	Ornithine decarboxylase antizyme 1 OS=Bos taurus GN=OAZ1 PE=2 SV=3	--	--	--	--	--	--	--	--	--	--
Cluster-2399.14405	84798	261.99	18523	833483401	XP_012766933.1	myosin B, putative [Babesia bigemina]>gi|656183906|emb|CDR94747.1| myosin B, putative [Babesia bigemina]	71033972	XM_761535.1	Theileria parva strain Muguga chromosome 1 myosin B (TP01_1107) partial mRNA	--	--	--	--	O00934	1215	6.4e-131	Myosin-A OS=Toxoplasma gondii PE=1 SV=1	PF01412//PF07714//PF00063//PF00160//PF06293//PF00612//PF01372//PF00069//PF01416	Putative GTPase activating protein for Arf//Protein tyrosine kinase//Myosin head (motor domain)//Cyclophilin type peptidyl-prolyl cis-trans isomerase/CLD//Lipopolysaccharide kinase (Kdo/WaaP) family//IQ calmodulin-binding motif//Melittin//Protein kinase domain//tRNA pseudouridine synthase	GO:0045859//GO:0001522//GO:0006457//GO:0006468//GO:0000413//GO:0009451	regulation of protein kinase activity//pseudouridine synthesis//protein folding//protein phosphorylation//protein peptidyl-prolyl isomerization//RNA modification	GO:0009982//GO:0005096//GO:0005515//GO:0003755//GO:0003774//GO:0004672//GO:0005524//GO:0003723//GO:0016773//GO:0004860	pseudouridine synthase activity//GTPase activator activity//protein binding//peptidyl-prolyl cis-trans isomerase activity//motor activity//protein kinase activity//ATP binding//RNA binding//phosphotransferase activity, alcohol group as acceptor//protein kinase inhibitor activity	GO:0016459//GO:0016020//GO:0005576	myosin complex//membrane//extracellular region	--	--
Cluster-2399.13623	1587	261.41	600	118083604	XP_416616.2	PREDICTED: 60S ribosomal protein L24 [Gallus gallus]>gi|527266977|ref|XP_005151635.1| PREDICTED: 60S ribosomal protein L24 [Melopsittacus undulatus]>gi|729738889|ref|XP_010565634.1| PREDICTED: 60S ribosomal protein L24 [Haliaeetus leucocephalus]>gi|733872175|ref|XP_010718751.1| PREDICTED: 60S ribosomal protein L24 [Meleagris gallopavo]>gi|768340933|ref|XP_011582962.1| PREDICTED: 60S ribosomal pro…	545552683	XM_005639430.1	PREDICTED: Canis lupus familiaris ribosomal protein L24 (RPL24), mRNA	K02896	RP-L24e, RPL24	large subunit ribosomal protein L24e	http://www.genome.jp/dbget-bin/www_bget?ko:K02896	Q6Y263	533	2.5e-53	60S ribosomal protein L24 OS=Pagrus major GN=rpl24 PE=2 SV=1	PF07565	Band 3 cytoplasmic domain	GO:0006820	anion transport	GO:0008509	anion transmembrane transporter activity	GO:0016021	integral component of membrane	KOG1722	60s ribosomal protein L24
Cluster-2399.13190	60918.8	260.06	13477	527102570	BAN66190.1	T-complex protein 1 zeta subunit [Babesia bovis]	--	--	--	K09498	CCT6	T-complex protein 1 subunit zeta	http://www.genome.jp/dbget-bin/www_bget?ko:K09498	Q5ZJ54	1471	9.6e-161	T-complex protein 1 subunit zeta OS=Gallus gallus GN=CCT6 PE=1 SV=3	PF10473//PF07542//PF13202//PF13405//PF13499//PF09127//PF13851//PF06156//PF04977//PF01496//PF08653//PF06005//PF01663//PF00076//PF01991//PF01166//PF01544//PF00118//PF01108//PF15233//PF01956//PF12763//PF06401//PF00036//PF07989//PF09177//PF01380//PF16367//PF01254//PF13833	Leucine-rich repeats of kinetochore protein Cenp-F/LEK1//ATP12 chaperone protein//EF hand//EF-hand domain//EF-hand domain pair//Leukotriene A4 hydrolase, C-terminal//Growth-arrest specific micro-tubule binding//Protein of unknown function (DUF972)//Septum formation initiator//V-type ATPase 116kDa subunit family//DASH complex subunit Dam1//Protein of unknown function (DUF904)//Type I phosphodieste…	GO:0006355//GO:0008608//GO:0015992//GO:0015991//GO:0007165//GO:0007128//GO:0006119//GO:0043093//GO:0007049//GO:0007130//GO:0048193//GO:0048870//GO:0055085//GO:0070193//GO:0005975//GO:0000917//GO:0030001//GO:0006260//GO:0019370//GO:0007283//GO:0043461	regulation of transcription, DNA-templated//attachment of spindle microtubules to kinetochore//proton transport//ATP hydrolysis coupled proton transport//signal transduction//meiotic prophase I//oxidative phosphorylation//FtsZ-dependent cytokinesis//cell cycle//synaptonemal complex assembly//Golgi vesicle transport//cell motility//transmembrane transport//synaptonemal complex organization//carboh…	GO:0003824//GO:0050750//GO:0008270//GO:0008134//GO:0008201//GO:0008237//GO:0042803//GO:0003700//GO:0005524//GO:0046873//GO:0030246//GO:0046961//GO:0015078//GO:0005515//GO:0003676//GO:0003677//GO:0045502//GO:0005509	catalytic activity//low-density lipoprotein particle receptor binding//zinc ion binding//transcription factor binding//heparin binding//metallopeptidase activity//protein homodimerization activity//transcription factor activity, sequence-specific DNA binding//ATP binding//metal ion transmembrane transporter activity//carbohydrate binding//proton-transporting ATPase activity, rotational mechanism/…	GO:0016020//GO:0000786//GO:0033178//GO:0072686//GO:0033179//GO:0005667//GO:0005634//GO:0005783//GO:0005737//GO:0031514//GO:0030286//GO:0042729//GO:0005815//GO:0000795	membrane//nucleosome//proton-transporting two-sector ATPase complex, catalytic domain//mitotic spindle//proton-transporting V-type ATPase, V0 domain//transcription factor complex//nucleus//endoplasmic reticulum//cytoplasm//motile cilium//dynein complex//DASH complex//microtubule organizing center//synaptonemal complex	KOG0359	Chaperonin complex component, TCP-1 zeta subunit (CCT6)
Cluster-2399.15865	20139.2	258.5	4654	156089385	XP_001612099.1	s-adenosylmethionine synthetase [Babesia bovis T2Bo]>gi|154799353|gb|EDO08531.1| s-adenosylmethionine synthetase, putative [Babesia bovis]	768949751	XM_003974887.2	PREDICTED: Takifugu rubripes S-adenosylmethionine synthase isoform type-2 (LOC101073860), mRNA	K00789	metK	S-adenosylmethionine synthetase	http://www.genome.jp/dbget-bin/www_bget?ko:K00789	A8HYU5	1252	8.3e-136	S-adenosylmethionine synthase OS=Chlamydomonas reinhardtii GN=METM PE=3 SV=1	PF02772//PF00438//PF02773	S-adenosylmethionine synthetase, central domain//S-adenosylmethionine synthetase, N-terminal domain//S-adenosylmethionine synthetase, C-terminal domain	GO:0006555//GO:0015948//GO:0006556	methionine metabolic process//methanogenesis//S-adenosylmethionine biosynthetic process	GO:0005524//GO:0004478	ATP binding//methionine adenosyltransferase activity	--	--	KOG1506	S-adenosylmethionine synthetase
Cluster-2399.12194	1223.79	258.02	525	12005726	AAG44592.1	DC21 [Homo sapiens]	544519891	XM_005593176.1	PREDICTED: Macaca fascicularis spermidine/spermine N1-acetyltransferase 1 (SAT1), transcript variant X1, mRNA	--	--	--	--	Q3T0Q0	309	2.1e-27	Diamine acetyltransferase 1 OS=Bos taurus GN=SAT1 PE=2 SV=1	--	--	--	--	--	--	--	--	--	--
Cluster-2399.13633	58461	257.62	13064	156089441	XP_001612127.1	DNA repair helicase rad25 family protein [Babesia bovis]>gi|154799381|gb|EDO08559.1| DNA repair helicase rad25 family protein [Babesia bovis]	23867855	AB083515.1	Babesia gibsoni hsp70 mRNA for heat shock protein 70, complete cds, strain: Korea4	K03283	HSPA1_8	heat shock 70kDa protein 1/8	http://www.genome.jp/dbget-bin/www_bget?ko:K03283	Q27031	2643	1.2e-296	Heat shock 70 kDa protein OS=Theileria parva GN=TP02_0148 PE=2 SV=2	PF04851//PF14560//PF04055//PF01926//PF08702//PF00240//PF02782//PF01297//PF00176//PF02177//PF08477//PF01031//PF01968//PF07851//PF02212//PF12422//PF06723	Type III restriction enzyme, res subunit//Ubiquitin-like domain//Radical SAM superfamily//50S ribosome-binding GTPase//Fibrinogen alpha/beta chain family//Ubiquitin family//FGGY family of carbohydrate kinases, C-terminal domain//Zinc-uptake complex component A periplasmic//SNF2 family N-terminal domain//Amyloid A4 N-terminal heparin-binding//Ras of Complex, Roc, domain of DAPkinase//Dynamin centr…	GO:0030001//GO:0007165//GO:0005975//GO:0030168//GO:0051258//GO:0006289//GO:0000902//GO:0007264	metal ion transport//signal transduction//carbohydrate metabolic process//platelet activation//protein polymerization//nucleotide-excision repair//cell morphogenesis//small GTPase mediated signal transduction	GO:0008201//GO:0030674//GO:0005515//GO:0005102//GO:0051536//GO:0003924//GO:0003677//GO:0004003//GO:0005525//GO:0003824//GO:0046872//GO:0005524//GO:0016773//GO:0016787	heparin binding//protein binding, bridging//protein binding//receptor binding//iron-sulfur cluster binding//GTPase activity//DNA binding//ATP-dependent DNA helicase activity//GTP binding//catalytic activity//metal ion binding//ATP binding//phosphotransferase activity, alcohol group as acceptor//hydrolase activity	GO:0005657//GO:0005577//GO:0005634//GO:0016021	replication fork//fibrinogen complex//nucleus//integral component of membrane	KOG0101	Molecular chaperones HSP70/HSC70, HSP70 superfamily
Cluster-2399.13065	48507.1	252.61	11094	833485557	XP_012767602.1	phosphatidylinositol 3-and 4-kinase domain containing protein, putative [Babesia bigemina]>gi|656184795|emb|CDR95416.1| phosphatidylinositol 3-and 4-kinase domain containing protein, putative [Babesia bigemina]	--	--	--	K00914	PIK3C3, VPS34	phosphatidylinositol 3-kinase	http://www.genome.jp/dbget-bin/www_bget?ko:K00914	P50520	471	7.2e-45	Phosphatidylinositol 3-kinase vps34 OS=Schizosaccharomyces pombe (strain 972 / ATCC 24843) GN=vps34 PE=2 SV=2	PF00108//PF03490//PF15202//PF02803//PF08392//PF07817//PF11575//PF06100//PF08545//PF00454	Thiolase, N-terminal domain//Variant-surface-glycoprotein phospholipase C//Adipogenin//Thiolase, C-terminal domain//FAE1/Type III polyketide synthase-like protein//GLE1-like protein//FhuF 2Fe-2S C-terminal domain//MCRA family//3-Oxoacyl-[acyl-carrier-protein (ACP)] synthase III//Phosphatidylinositol 3- and 4-kinase	GO:0006631//GO:0008152//GO:0006633//GO:0042967//GO:0016973//GO:0006650//GO:0045444	fatty acid metabolic process//metabolic process//fatty acid biosynthetic process//acyl-carrier-protein biosynthetic process//poly(A)+ mRNA export from nucleus//glycerophospholipid metabolic process//fat cell differentiation	GO:0016773//GO:0050151//GO:0004315//GO:0051537//GO:0047396//GO:0071949//GO:0016747	phosphotransferase activity, alcohol group as acceptor//oleate hydratase activity//3-oxoacyl-[acyl-carrier-protein] synthase activity//2 iron, 2 sulfur cluster binding//glycosylphosphatidylinositol diacylglycerol-lyase activity//FAD binding//transferase activity, transferring acyl groups other than amino-acyl groups	GO:0016020//GO:0005835//GO:0005643	membrane//fatty acid synthase complex//nuclear pore	KOG0906	Phosphatidylinositol 3-kinase VPS34, involved in signal transduction
Cluster-2399.14795	8869	251.32	2249	410948204	XP_003980831.1	PREDICTED: transforming growth factor-beta-induced protein ig-h3 [Felis catus]	345777765	XM_538640.3	PREDICTED: Canis lupus familiaris transforming growth factor, beta-induced, 68kDa (TGFBI), mRNA	K19519	TGFBI, BIGH3	transforming growth factor-beta-induced protein	http://www.genome.jp/dbget-bin/www_bget?ko:K19519	O11780	3078	0	Transforming growth factor-beta-induced protein ig-h3 OS=Sus scrofa GN=TGFBI PE=1 SV=1	--	--	--	--	--	--	--	--	KOG1437	Fasciclin and related adhesion glycoproteins
Cluster-2399.15776	1012.69	250.96	485	156084075	XP_001609521.1	DHHC zinc finger domain containing protein [Babesia bovis T2Bo]>gi|154796772|gb|EDO05953.1| DHHC zinc finger domain containing protein [Babesia bovis]	--	--	--	K18932	ZDHHC	palmitoyltransferase	http://www.genome.jp/dbget-bin/www_bget?ko:K18932	Q5M757	251	1e-20	Probable protein S-acyltransferase 12 OS=Arabidopsis thaliana GN=PAT12 PE=2 SV=1	PF01529	DHHC palmitoyltransferase	--	--	GO:0008270	zinc ion binding	--	--	KOG1311	DHHC-type Zn-finger proteins
Cluster-2399.13668	12924	250.59	3168	833488465	XP_012768520.1	microtubule-associated protein RP/EB family member protein, putative [Babesia bigemina]>gi|656185936|emb|CDR96334.1| microtubule-associated protein RP/EB family member protein, putative [Babesia bigemina]	667664740	LK934711.1	Babesia divergens genome assembly 454hybrid_PBjelly ,scaffold Contig1	K02937	RP-L7e, RPL7	large subunit ribosomal protein L7e	http://www.genome.jp/dbget-bin/www_bget?ko:K02937	A0BD73	533	1.3e-52	60S ribosomal protein L7 2 OS=Paramecium tetraurelia GN=Rpl7-2 PE=3 SV=1	PF03708//PF05529//PF00307//PF12137//PF10186//PF00919//PF04111//PF05478//PF03271	Avian retrovirus envelope protein, gp85//B-cell receptor-associated protein 31-like//Calponin homology (CH) domain//RNA polymerase recycling family C-terminal//Vacuolar sorting 38 and autophagy-related subunit 14//Uncharacterized protein family UPF0004//Autophagy protein Apg6//Prominin//EB1-like C-terminal motif	GO:0006914//GO:0006886//GO:0009451//GO:0010508	autophagy//intracellular protein transport//RNA modification//positive regulation of autophagy	GO:0016817//GO:0003824//GO:0005515//GO:0008017//GO:0051539	hydrolase activity, acting on acid anhydrides//catalytic activity//protein binding//microtubule binding//4 iron, 4 sulfur cluster binding	GO:0045298//GO:0005783//GO:0019031//GO:0016021	tubulin complex//endoplasmic reticulum//viral envelope//integral component of membrane	KOG3184	60S ribosomal protein L7
Cluster-2399.14643	33776.5	250	7882	156084890	XP_001609928.1	u5 small nuclear ribonuclear protein [Babesia bovis T2Bo]>gi|154797180|gb|EDO06360.1| u5 small nuclear ribonuclear protein, putative [Babesia bovis]	34850824	AB085585.1	Babesia gibsoni mRNA for P29, complete cds	--	--	--	--	Q5F3X4	2351	5.1e-263	116 kDa U5 small nuclear ribonucleoprotein component OS=Gallus gallus GN=EFTUD2 PE=2 SV=1	PF01926//PF03764//PF00752//PF08477//PF00867//PF03144	50S ribosome-binding GTPase//Elongation factor G, domain IV//XPG N-terminal domain//Ras of Complex, Roc, domain of DAPkinase//XPG I-region//Elongation factor Tu domain 2	GO:0006281//GO:0007264//GO:0006184	DNA repair//small GTPase mediated signal transduction//obsolete GTP catabolic process	GO:0003924//GO:0004518//GO:0005525	GTPase activity//nuclease activity//GTP binding	--	--	KOG0468	U5 snRNP-specific protein
Cluster-2399.13869	15826.4	247.44	3867	302752786	ADL67247.1	47-kDa merozoite surface protein [Babesia gibsoni]	284002399	AB521673.1	Babesia gibsoni BgP47 mRNA for 47-kDa merozoite protein, complete cds	--	--	--	--	--	--	--	--	PF01105	emp24/gp25L/p24 family/GOLD	GO:0006810	transport	--	--	GO:0016021	integral component of membrane	--	--
Cluster-2399.13711	60257.5	245.5	14109	833484242	XP_012767195.1	smc family/structural maintenance of chromosome, putative [Babesia bigemina]>gi|656184388|emb|CDR95009.1| smc family/structural maintenance of chromosome, putative [Babesia bigemina]	667664739	LK934710.1	Babesia divergens genome assembly 454hybrid_PBjelly ,scaffold Contig0	--	--	--	--	Q8IED2	2009	4.2e-223	Structural maintenance of chromosomes protein 2 OS=Plasmodium falciparum (isolate 3D7) GN=MAL13P1.96 PE=3 SV=1	PF00041//PF03847//PF00125//PF13304//PF00528//PF04977//PF05109//PF06156//PF06470//PF00822//PF00481	Fibronectin type III domain//Transcription initiation factor TFIID subunit A//Core histone H2A/H2B/H3/H4//AAA domain, putative AbiEii toxin, Type IV TA system//Binding-protein-dependent transport system inner membrane component//Septum formation initiator//Herpes virus major outer envelope glycoprotein (BLLF1)//Protein of unknown function (DUF972)//SMC proteins Flexible Hinge Domain//PMP-22/EMP/M…	GO:0019058//GO:0006260//GO:0006352//GO:0051276//GO:0006810//GO:0007049	viral life cycle//DNA replication//DNA-templated transcription, initiation//chromosome organization//transport//cell cycle	GO:0003677//GO:0005524//GO:0005515//GO:0003824	DNA binding//ATP binding//protein binding//catalytic activity	GO:0019031//GO:0005694//GO:0016021//GO:0005669//GO:0016020	viral envelope//chromosome//integral component of membrane//transcription factor TFIID complex//membrane	KOG0933	Structural maintenance of chromosome protein 2 (chromosome condensation complex Condensin, subunit E)
Cluster-2399.16452	74.67	244.81	249	833486539	XP_012767911.1	aminopeptidase, putative [Babesia bigemina]>gi|656185104|emb|CDR95725.1| aminopeptidase, putative [Babesia bigemina]	--	--	--	--	--	--	--	P37893	319	6.8e-29	Aminopeptidase N OS=Caulobacter crescentus (strain ATCC 19089 / CB15) GN=pepN PE=3 SV=2	PF01433	Peptidase family M1	--	--	GO:0008237//GO:0008270	metallopeptidase activity//zinc ion binding	--	--	KOG1046	Puromycin-sensitive aminopeptidase and related aminopeptidases
Cluster-2399.9341	1275	244.21	552	472389432	XP_004414038.1	PREDICTED: ATP synthase subunit epsilon, mitochondrial [Odobenus rosmarus divergens]>gi|755706137|ref|XP_011279078.1| PREDICTED: ATP synthase subunit epsilon, mitochondrial [Felis catus]	823432374	XM_004413981.2	PREDICTED: Odobenus rosmarus divergens ATP synthase, H+ transporting, mitochondrial F1 complex, epsilon subunit (ATP5E), mRNA	K02135	ATPeF1E, ATP5E, ATP15	F-type H+-transporting ATPase subunit epsilon	http://www.genome.jp/dbget-bin/www_bget?ko:K02135	P56381	246	4.4e-20	ATP synthase subunit epsilon, mitochondrial OS=Homo sapiens GN=ATP5E PE=1 SV=2	PF04627	Mitochondrial ATP synthase epsilon chain	GO:0015986//GO:0015992//GO:0006119	ATP synthesis coupled proton transport//proton transport//oxidative phosphorylation	GO:0046933//GO:0046961	proton-transporting ATP synthase activity, rotational mechanism//proton-transporting ATPase activity, rotational mechanism	GO:0000275//GO:0045259	mitochondrial proton-transporting ATP synthase complex, catalytic core F(1)//proton-transporting ATP synthase complex	--	--
Cluster-2399.12295	8994.45	240.04	2372	833489126	XP_012768736.1	TBC1 DOMAIN FAMILY MEMBER GTPASE-ACTIVATING PROTEIN, putative [Babesia bigemina]>gi|656186152|emb|CDR96550.1| TBC1 DOMAIN FAMILY MEMBER GTPASE-ACTIVATING PROTEIN, putative [Babesia bigemina]	510903926	XM_004830500.1	Babesia equi 60S ribosomal protein L32, putative (BEWA_002990) mRNA, complete cds	K02912	RP-L32e, RPL32	large subunit ribosomal protein L32e	http://www.genome.jp/dbget-bin/www_bget?ko:K02912	Q962T1	375	2.1e-34	60S ribosomal protein L32 OS=Spodoptera frugiperda GN=RpL32 PE=2 SV=1	PF01655	Ribosomal protein L32	GO:0006412//GO:0042254	translation//ribosome biogenesis	GO:0003735	structural constituent of ribosome	GO:0005840//GO:0005622	ribosome//intracellular	KOG0878	60S ribosomal protein L32
Cluster-2399.14608	5639	238.99	1589	345801939	XP_547069.3	PREDICTED: coronin-1A isoform 1 [Canis lupus familiaris]	545501684	XM_547069.4	PREDICTED: Canis lupus familiaris coronin, actin binding protein, 1A (CORO1A), transcript variant 1, mRNA	K13882	CORO1A	coronin-1A	http://www.genome.jp/dbget-bin/www_bget?ko:K13882	Q92176	2383	2e-267	Coronin-1A OS=Bos taurus GN=CORO1A PE=1 SV=3	PF04977//PF00400	Septum formation initiator//WD domain, G-beta repeat	GO:0007049	cell cycle	GO:0005515	protein binding	--	--	KOG0303	Actin-binding protein Coronin, contains WD40 repeats
Cluster-2399.14319	5002	237.3	1447	345784714	XP_533463.3	PREDICTED: superoxide dismutase [Mn], mitochondrial isoform 1 [Canis lupus familiaris]	545485763	XM_533463.4	PREDICTED: Canis lupus familiaris superoxide dismutase 2, mitochondrial (SOD2), transcript variant 1, mRNA	K04564	SOD2	superoxide dismutase, Fe-Mn family	http://www.genome.jp/dbget-bin/www_bget?ko:K04564	P04179	920	8.1e-98	Superoxide dismutase [Mn], mitochondrial OS=Homo sapiens GN=SOD2 PE=1 SV=2	PF02777//PF00081	Iron/manganese superoxide dismutases, C-terminal domain//Iron/manganese superoxide dismutases, alpha-hairpin domain	GO:0055114//GO:0006801	oxidation-reduction process//superoxide metabolic process	GO:0004784//GO:0046872	superoxide dismutase activity//metal ion binding	--	--	KOG0876	Manganese superoxide dismutase
Cluster-2399.13255	44901.6	236.81	10958	510909560	XP_004832918.1	conserved hypothetical protein [Babesia equi]>gi|428672553|gb|EKX73466.1| conserved hypothetical protein [Babesia equi strain WA]	--	--	--	--	--	--	--	P42534	214	4.5e-15	Putative polyketide hydroxylase OS=Streptomyces coelicolor (strain ATCC BAA-471 / A3(2) / M145) GN=SCO5321 PE=3 SV=2	PF08491//PF01494	Squalene epoxidase//FAD binding domain	GO:0016114//GO:0055114//GO:0006694	terpenoid biosynthetic process//oxidation-reduction process//steroid biosynthetic process	GO:0004506//GO:0071949//GO:0050660	squalene monooxygenase activity//FAD binding//flavin adenine dinucleotide binding	GO:0016021	integral component of membrane	--	--
Cluster-2399.15243	137	236.15	276	--	--	--	--	--	--	--	--	--	--	--	--	--	--	--	--	--	--	--	--	--	--	--	--
Cluster-2399.13446	6562	236.09	1826	223036620	ACM78890.1	merozoite 22-kDa protein [Babesia gibsoni]	223036619	FJ608703.1	Babesia gibsoni isolate BgP22 merozoite 22-kDa protein mRNA, partial cds	--	--	--	--	--	--	--	--	PF04627	Mitochondrial ATP synthase epsilon chain	GO:0006119//GO:0015992//GO:0015986	oxidative phosphorylation//proton transport//ATP synthesis coupled proton transport	GO:0046961//GO:0046933	proton-transporting ATPase activity, rotational mechanism//proton-transporting ATP synthase activity, rotational mechanism	GO:0045259//GO:0000275	proton-transporting ATP synthase complex//mitochondrial proton-transporting ATP synthase complex, catalytic core F(1)	--	--
Cluster-2399.11853	2562	236.03	870	209892891	YP_002290864.1	rps12 [Babesia bovis T2Bo]>gi|154795900|gb|EDO05084.1| rps12 [Babesia bovis]	--	--	--	K02950	RP-S12, MRPS12, rpsL	small subunit ribosomal protein S12	http://www.genome.jp/dbget-bin/www_bget?ko:K02950	Q7YN68	255	6.3e-21	Apicoplast 30S ribosomal protein S12 OS=Eimeria tenella GN=rps12 PE=3 SV=1	PF00164	Ribosomal protein S12/S23	GO:0042254//GO:0006412	ribosome biogenesis//translation	GO:0003735	structural constituent of ribosome	GO:0005622//GO:0020011//GO:0015935//GO:0005840	intracellular//apicoplast//small ribosomal subunit//ribosome	KOG1750	Mitochondrial/chloroplast ribosomal protein S12
Cluster-2399.12207	24868	235.68	6212	833484857	XP_012767387.1	MIF4G domain containing protein, putative [Babesia bigemina]>gi|656184580|emb|CDR95201.1| MIF4G domain containing protein, putative [Babesia bigemina]	--	--	--	--	--	--	--	Q6K641	262	6.9e-21	Eukaryotic translation initiation factor isoform 4G-2 OS=Oryza sativa subsp. japonica GN=Os02g0611500 PE=2 SV=1	PF07749//PF02854	Endoplasmic reticulum protein ERp29, C-terminal domain//MIF4G domain	--	--	GO:0003723//GO:0005515	RNA binding//protein binding	GO:0005783	endoplasmic reticulum	KOG0401	Translation initiation factor 4F, ribosome/mRNA-bridging subunit (eIF-4G)
Cluster-2399.15039	5985	229.83	1727	545527998	XP_005630547.1	PREDICTED: macrophage-capping protein isoform X1 [Canis lupus familiaris]>gi|545528000|ref|XP_005630548.1| PREDICTED: macrophage-capping protein isoform X2 [Canis lupus familiaris]>gi|545528002|ref|XP_005630549.1| PREDICTED: macrophage-capping protein isoform X3 [Canis lupus familiaris]	545527997	XM_005630490.1	PREDICTED: Canis lupus familiaris capping protein (actin filament), gelsolin-like (CAPG), transcript variant X1, mRNA	--	--	--	--	P40121	1743	3.6e-193	Macrophage-capping protein OS=Homo sapiens GN=CAPG PE=1 SV=2	PF01114	Colipase, N-terminal domain	GO:0007586//GO:0016042	digestion//lipid catabolic process	GO:0008047	enzyme activator activity	GO:0005576	extracellular region	KOG0443	Actin regulatory proteins (gelsolin/villin family)
Cluster-2399.13150	59300.2	229.13	14863	833484308	XP_012767216.1	tetratricopeptide repeat domain containing protein, putative [Babesia bigemina]>gi|656184409|emb|CDR95030.1| tetratricopeptide repeat domain containing protein, putative [Babesia bigemina]	667664739	LK934710.1	Babesia divergens genome assembly 454hybrid_PBjelly ,scaffold Contig0	K12819	SLU7	pre-mRNA-processing factor SLU7	http://www.genome.jp/dbget-bin/www_bget?ko:K12819	P0CR53	700	2.7e-71	Pre-mRNA-splicing factor SLU7 OS=Cryptococcus neoformans var. neoformans serotype D (strain B-3501A) GN=SLU7 PE=3 SV=1	PF04998//PF14863//PF13181//PF13174//PF13176//PF01245//PF13414//PF10579//PF06463//PF13371//PF08702//PF13374//PF07926//PF00614//PF01529//PF00515//PF02230//PF00125	RNA polymerase Rpb1, domain 5//Alkyl sulfatase dimerisation//Tetratricopeptide repeat//Tetratricopeptide repeat//Tetratricopeptide repeat//Ribosomal protein L19//TPR repeat//Rapsyn N-terminal myristoylation and linker region//Molybdenum Cofactor Synthesis C//Tetratricopeptide repeat//Fibrinogen alpha/beta chain family//Tetratricopeptide repeat//TPR/MLP1/MLP2-like protein//Phospholipase D Active s…	GO:0007165//GO:0006412//GO:0006206//GO:0006606//GO:0030168//GO:0007268//GO:0051258//GO:0006144//GO:0006777//GO:0006351//GO:0042254	signal transduction//translation//pyrimidine nucleobase metabolic process//protein import into nucleus//platelet activation//synaptic transmission//protein polymerization//purine nucleobase metabolic process//Mo-molybdopterin cofactor biosynthetic process//transcription, DNA-templated//ribosome biogenesis	GO:0005515//GO:0030674//GO:0005102//GO:0008270//GO:0051539//GO:0043495//GO:0003677//GO:0046983//GO:0003824//GO:0033130//GO:0003899//GO:0003735//GO:0016787	protein binding//protein binding, bridging//receptor binding//zinc ion binding//4 iron, 4 sulfur cluster binding//protein anchor//DNA binding//protein dimerization activity//catalytic activity//acetylcholine receptor binding//DNA-directed RNA polymerase activity//structural constituent of ribosome//hydrolase activity	GO:0019008//GO:0005622//GO:0005577//GO:0005730//GO:0005840	molybdopterin synthase complex//intracellular//fibrinogen complex//nucleolus//ribosome	KOG2560	RNA splicing factor - Slu7p
Cluster-2399.11203	4026	228.67	1251	472368607	XP_004403828.1	PREDICTED: transaldolase isoform X1 [Odobenus rosmarus divergens]	545560621	XM_533146.4	PREDICTED: Canis lupus familiaris transaldolase 1 (TALDO1), transcript variant 4, mRNA	--	--	--	--	P37837	1627	7.3e-180	Transaldolase OS=Homo sapiens GN=TALDO1 PE=1 SV=2	PF00923	Transaldolase	GO:0005975	carbohydrate metabolic process	--	--	--	--	KOG2772	Transaldolase
Cluster-2399.12944	41579.7	228	10549	833482473	XP_012766644.1	P-type ATPase4, putative [Babesia bigemina]>gi|656183617|emb|CDR94458.1| P-type ATPase4, putative [Babesia bigemina]	835910014	XM_012845816.1	PREDICTED: Setaria italica polyubiquitin (LOC105914336), mRNA	K01537	E3.6.3.8	Ca2+-transporting ATPase	http://www.genome.jp/dbget-bin/www_bget?ko:K01537	Q8Y8Q5	978	1.1e-103	Calcium-transporting ATPase lmo0841 OS=Listeria monocytogenes serovar 1/2a (strain ATCC BAA-679 / EGD-e) GN=lmo0841 PE=1 SV=1	PF07842//PF00240//PF14560//PF00886//PF01585//PF02826//PF00122	GC-rich sequence DNA-binding factor-like protein//Ubiquitin family//Ubiquitin-like domain//Ribosomal protein S16//G-patch domain//D-isomer specific 2-hydroxyacid dehydrogenase, NAD binding domain//E1-E2 ATPase	GO:0042254//GO:0055114//GO:0006412//GO:0006355	ribosome biogenesis//oxidation-reduction process//translation//regulation of transcription, DNA-templated	GO:0051287//GO:0003677//GO:0003735//GO:0000166//GO:0046872//GO:0005515//GO:0003676	NAD binding//DNA binding//structural constituent of ribosome//nucleotide binding//metal ion binding//protein binding//nucleic acid binding	GO:0005840//GO:0005622//GO:0005634	ribosome//intracellular//nucleus	KOG0202	Ca2+ transporting ATPase
Cluster-2399.10288	163.01	227.29	287	156089683	XP_001612248.1	transporter, major facilitator family protein [Babesia bovis]>gi|154799502|gb|EDO08680.1| transporter, major facilitator family protein [Babesia bovis]	--	--	--	--	--	--	--	--	--	--	--	--	--	--	--	--	--	--	--	--	--
Cluster-2399.13595	3763	227.23	1192	544512774	XP_005589973.1	PREDICTED: 60S ribosomal protein L13a isoform X1 [Macaca fascicularis]>gi|635040461|ref|XP_007995756.1| PREDICTED: 60S ribosomal protein L13a isoform X1 [Chlorocebus sabaeus]	859864866	XM_004767313.2	PREDICTED: Mustela putorius furo ribosomal protein L13a (RPL13A), transcript variant X1, mRNA	--	--	--	--	P40429	967	2.4e-103	60S ribosomal protein L13a OS=Homo sapiens GN=RPL13A PE=1 SV=2	PF00572	Ribosomal protein L13	GO:0042254//GO:0006412	ribosome biogenesis//translation	GO:0003735	structural constituent of ribosome	GO:0005840	ribosome	KOG3204	60S ribosomal protein L13a
Cluster-2399.12840	21181.5	226.58	5533	833488082	XP_012768401.1	protein transport protein sec61, putative [Babesia bigemina]>gi|656185817|emb|CDR96215.1| protein transport protein sec61, putative [Babesia bigemina]	667664740	LK934711.1	Babesia divergens genome assembly 454hybrid_PBjelly ,scaffold Contig1	K10956	SEC61A	protein transport protein SEC61 subunit alpha	http://www.genome.jp/dbget-bin/www_bget?ko:K10956	Q54XK2	1628	2.5e-179	Protein transport protein Sec61 subunit alpha OS=Dictyostelium discoideum GN=sec61a PE=3 SV=1	PF00847//PF01991//PF16716//PF10186//PF07544//PF00344	AP2 domain//ATP synthase (E/31 kDa) subunit//Bone marrow stromal antigen 2//Vacuolar sorting 38 and autophagy-related subunit 14//RNA polymerase II transcription mediator complex subunit 9//SecY translocase	GO:0006355//GO:0006357//GO:0015991//GO:0010508//GO:0051607//GO:0015031//GO:0015992//GO:0006119	regulation of transcription, DNA-templated//regulation of transcription from RNA polymerase II promoter//ATP hydrolysis coupled proton transport//positive regulation of autophagy//defense response to virus//protein transport//proton transport//oxidative phosphorylation	GO:0046961//GO:0003700//GO:0001104	proton-transporting ATPase activity, rotational mechanism//transcription factor activity, sequence-specific DNA binding//RNA polymerase II transcription cofactor activity	GO:0016020//GO:0005667//GO:0016592//GO:0033178	membrane//transcription factor complex//mediator complex//proton-transporting two-sector ATPase complex, catalytic domain	KOG1373	Transport protein Sec61, alpha subunit
Cluster-2399.12986	29702	225.34	7696	833490189	XP_012769076.1	DEAD/DEAH box helicase family protein, putative [Babesia bigemina]>gi|656186492|emb|CDR96890.1| DEAD/DEAH box helicase family protein, putative [Babesia bigemina]	284002399	AB521673.1	Babesia gibsoni BgP47 mRNA for 47-kDa merozoite protein, complete cds	K14778	DDX49, DBP8	ATP-dependent RNA helicase DDX49/DBP8	http://www.genome.jp/dbget-bin/www_bget?ko:K14778	Q9Y6V7	738	5.5e-76	Probable ATP-dependent RNA helicase DDX49 OS=Homo sapiens GN=DDX49 PE=1 SV=1	PF02558//PF00270//PF00899//PF00539	Ketopantoate reductase PanE/ApbA//DEAD/DEAH box helicase//ThiF family//Transactivating regulatory protein (Tat)	GO:0015940//GO:0055114//GO:0006355	pantothenate biosynthetic process//oxidation-reduction process//regulation of transcription, DNA-templated	GO:0008677//GO:0008641//GO:0003700//GO:0005524//GO:0003676	2-dehydropantoate 2-reductase activity//small protein activating enzyme activity//transcription factor activity, sequence-specific DNA binding//ATP binding//nucleic acid binding	GO:0042025//GO:0005667	host cell nucleus//transcription factor complex	KOG0340	ATP-dependent RNA helicase
Cluster-2399.13335	33033	223.4	8602	156088009	XP_001611411.1	TCP-1/cpn60 chaperonin family protein [Babesia bovis]>gi|154798665|gb|EDO07843.1| TCP-1/cpn60 chaperonin family protein [Babesia bovis]	667664740	LK934711.1	Babesia divergens genome assembly 454hybrid_PBjelly ,scaffold Contig1	K09495	CCT3, TRIC5	T-complex protein 1 subunit gamma	http://www.genome.jp/dbget-bin/www_bget?ko:K09495	O00782	1530	8.9e-168	T-complex protein 1 subunit gamma OS=Oxytricha granulifera PE=3 SV=1	PF00118//PF08070//PF04851//PF00176	TCP-1/cpn60 chaperonin family//DTHCT (NUC029) region//Type III restriction enzyme, res subunit//SNF2 family N-terminal domain	GO:0006457//GO:0006265	protein folding//DNA topological change	GO:0005524//GO:0051082//GO:0003677//GO:0016787//GO:0003918	ATP binding//unfolded protein binding//DNA binding//hydrolase activity//DNA topoisomerase type II (ATP-hydrolyzing) activity	GO:0005634//GO:0005737	nucleus//cytoplasm	KOG0364	Chaperonin complex component, TCP-1 gamma subunit (CCT3)
Cluster-2399.13086	42132	221.74	10980	833487958	XP_012768362.1	TelA-like protein [Babesia bigemina]>gi|656185778|emb|CDR96176.1| TelA-like protein [Babesia bigemina]	--	--	--	K03768	PPIB, ppiB	peptidyl-prolyl cis-trans isomerase B (cyclophilin B)	http://www.genome.jp/dbget-bin/www_bget?ko:K03768	Q38931	415	2.2e-38	Peptidyl-prolyl cis-trans isomerase FKBP62 OS=Arabidopsis thaliana GN=FKBP62 PE=1 SV=2	PF00160//PF13181//PF05750//PF13371//PF00254//PF00515//PF13174//PF13414//PF13176//PF10510	Cyclophilin type peptidyl-prolyl cis-trans isomerase/CLD//Tetratricopeptide repeat//Rubella capsid protein//Tetratricopeptide repeat//FKBP-type peptidyl-prolyl cis-trans isomerase//Tetratricopeptide repeat//Tetratricopeptide repeat//TPR repeat//Tetratricopeptide repeat//Phosphatidylinositol-glycan biosynthesis class S protein	GO:0006457//GO:0000413//GO:0016255	protein folding//protein peptidyl-prolyl isomerization//attachment of GPI anchor to protein	GO:0003755//GO:0005515	peptidyl-prolyl cis-trans isomerase activity//protein binding	GO:0019013//GO:0042765//GO:0016021	viral nucleocapsid//GPI-anchor transamidase complex//integral component of membrane	KOG0546	HSP90 co-chaperone CPR7/Cyclophilin
Cluster-2399.14480	6583	220.4	1943	156087044	XP_001610929.1	3'5'-cyclic nucleotide phosphodiesterase [Babesia bovis T2Bo]>gi|154798182|gb|EDO07361.1| 3'5'-cyclic nucleotide phosphodiesterase, putative [Babesia bovis]	--	--	--	K01120	cpdP	3',5'-cyclic-nucleotide phosphodiesterase	http://www.genome.jp/dbget-bin/www_bget?ko:K01120	O60658	329	3.7e-29	High affinity cAMP-specific and IBMX-insensitive 3',5'-cyclic phosphodiesterase 8A OS=Homo sapiens GN=PDE8A PE=1 SV=2	PF00233	3'5'-cyclic nucleotide phosphodiesterase	GO:0006144//GO:0007165	purine nucleobase metabolic process//signal transduction	GO:0008081//GO:0004114	phosphoric diester hydrolase activity//3',5'-cyclic-nucleotide phosphodiesterase activity	--	--	--	--
Cluster-2399.12715	20504.7	219.09	5539	833487902	XP_012768344.1	XPG N-terminal domain and XPG I-region domain containing protein, putative [Babesia bigemina]>gi|656185760|emb|CDR96158.1| XPG N-terminal domain and XPG I-region domain containing protein, putative [Babesia bigemina]	--	--	--	K04799	FEN1, RAD2	flap endonuclease-1	http://www.genome.jp/dbget-bin/www_bget?ko:K04799	A7AX58	1066	3.6e-114	Flap endonuclease 1 OS=Babesia bovis GN=FEN1 PE=3 SV=1	PF03159//PF00867//PF01367//PF00752//PF04795//PF00641//PF03854//PF02739	XRN 5'-3' exonuclease N-terminus//XPG I-region//5'-3' exonuclease, C-terminal SAM fold//XPG N-terminal domain//PAPA-1-like conserved region//Zn-finger in Ran binding protein and others//P-11 zinc finger//5'-3' exonuclease, N-terminal resolvase-like domain	GO:0006281	DNA repair	GO:0008270//GO:0003824//GO:0003676//GO:0003677//GO:0004527//GO:0003723//GO:0004518	zinc ion binding//catalytic activity//nucleic acid binding//DNA binding//exonuclease activity//RNA binding//nuclease activity	GO:0031011	Ino80 complex	KOG2519	5'-3' exonuclease
Cluster-2399.13205	32093.8	218.12	8561	403334965	EJY66653.1	hypothetical protein OXYTRI_13058 [Oxytricha trifallax]	527171260	HG328235.1	Babesia gibsoni partial 18S rRNA gene, strain Nanjing0009 >gnl|BL_ORD_ID|15311749 Babesia gibsoni partial 18S rRNA gene, strain Nanjing0010 >gnl|BL_ORD_ID|15311749 Babesia gibsoni partial 18S rRNA gene, strain Nanjing1081	--	--	--	--	Q8TGM7	177	6.8e-11	Putative uncharacterized protein ART2 OS=Saccharomyces cerevisiae (strain ATCC 204508 / S288c) GN=ART2 PE=5 SV=1	PF01199	Ribosomal protein L34e	GO:0006412//GO:0042254	translation//ribosome biogenesis	GO:0003735	structural constituent of ribosome	GO:0005840//GO:0005622	ribosome//intracellular	--	--
Cluster-2399.13237	298	215.42	332	833486912	XP_012768030.1	hypothetical protein BBBOND_0209970 [Babesia bigemina]>gi|656185223|emb|CDR95844.1| hypothetical protein BBBOND_0209970 [Babesia bigemina]	--	--	--	--	--	--	--	--	--	--	--	--	--	--	--	--	--	--	--	--	--
Cluster-2399.13022	7067.47	213.45	2126	472390886	XP_004414746.1	PREDICTED: 5-aminolevulinate synthase, erythroid-specific, mitochondrial isoform X1 [Odobenus rosmarus divergens]	472390885	XM_004414689.1	PREDICTED: Odobenus rosmarus divergens 5'-aminolevulinate synthase 2 (ALAS2), transcript variant X1, mRNA	K00643	E2.3.1.37, ALAS	5-aminolevulinate synthase	http://www.genome.jp/dbget-bin/www_bget?ko:K00643	Q3ZC31	2851	0	5-aminolevulinate synthase, erythroid-specific, mitochondrial OS=Bos taurus GN=ALAS2 PE=2 SV=1	PF01212//PF09029//PF01053//PF00155	Beta-eliminating lyase//5-aminolevulinate synthase presequence//Cys/Met metabolism PLP-dependent enzyme//Aminotransferase class I and II	GO:0042967//GO:0006566//GO:0006563//GO:0006778//GO:0009058//GO:0006544//GO:0006783//GO:0006520	acyl-carrier-protein biosynthetic process//threonine metabolic process//L-serine metabolic process//porphyrin-containing compound metabolic process//biosynthetic process//glycine metabolic process//heme biosynthetic process//cellular amino acid metabolic process	GO:0003870//GO:0030170//GO:0016829	5-aminolevulinate synthase activity//pyridoxal phosphate binding//lyase activity	GO:0005759	mitochondrial matrix	KOG1360	5-aminolevulinate synthase
Cluster-2399.11383	5094.89	213.37	1605	--	--	--	--	--	--	--	--	--	--	--	--	--	--	--	--	--	--	--	--	--	--	--	--
Cluster-2399.10692	1569.82	213.17	673	511855677	XP_004751551.1	PREDICTED: regulator of G-protein signaling 2 [Mustela putorius furo]	545557025	XM_005640930.1	PREDICTED: Canis lupus familiaris regulator of G-protein signaling 2, 24kDa (RGS2), mRNA	K18154	RGS2	regulator of G-protein signaling 2	http://www.genome.jp/dbget-bin/www_bget?ko:K18154	O08849	590	6.9e-60	Regulator of G-protein signaling 2 OS=Mus musculus GN=Rgs2 PE=2 SV=2	--	--	--	--	--	--	--	--	--	--
Cluster-2399.14157	2833.52	213.05	1008	--	--	--	--	--	--	--	--	--	--	--	--	--	--	--	--	--	--	--	--	--	--	--	--
Cluster-2399.12989	20985.1	212.94	5819	833492165	XP_012769681.1	hypothetical protein BBBOND_0313970 [Babesia bigemina]>gi|656187097|emb|CDR97495.1| hypothetical protein BBBOND_0313970 [Babesia bigemina]	--	--	--	--	--	--	--	--	--	--	--	PF05130//PF00486	FlgN protein//Transcriptional regulatory protein, C terminal	GO:0006355//GO:0044780//GO:0000160	regulation of transcription, DNA-templated//bacterial-type flagellum assembly//phosphorelay signal transduction system	GO:0003677	DNA binding	--	--	--	--
Cluster-2399.14516	2464	208.93	923	293345785	XP_002726116.1	PREDICTED: 60S ribosomal protein L8 [Rattus norvegicus]	545521314	XM_853403.3	PREDICTED: Canis lupus familiaris ribosomal protein L8 (RPL8), transcript variant 3, mRNA	K02938	RP-L8e, RPL8	large subunit ribosomal protein L8e	http://www.genome.jp/dbget-bin/www_bget?ko:K02938	Q95V39	1045	1.6e-112	60S ribosomal protein L8 OS=Spodoptera frugiperda GN=RpL8 PE=2 SV=1	PF03947//PF00181	Ribosomal Proteins L2, C-terminal domain//Ribosomal Proteins L2, RNA binding domain	GO:0006412//GO:0042254	translation//ribosome biogenesis	GO:0003735	structural constituent of ribosome	GO:0005840//GO:0005622	ribosome//intracellular	KOG2309	60s ribosomal protein L2/L8
Cluster-2399.13891	2073.47	208.37	819	--	--	--	--	--	--	--	--	--	--	--	--	--	--	--	--	--	--	--	--	--	--	--	--
Cluster-2399.13343	4117.71	206.64	1382	58801551	NP_001011723.1	MHC class II DR alpha chain precursor [Canis lupus familiaris]>gi|545518294|ref|XP_005627123.1| PREDICTED: MHC class II DR alpha chain isoform X1 [Canis lupus familiaris]>gi|545518296|ref|XP_005627124.1| PREDICTED: MHC class II DR alpha chain isoform X2 [Canis lupus familiaris]>gi|565245|gb|AAA99463.1| MHC class II DR alpha chain [Canis lupus familiaris]>gi|54648999|emb|CAH61722.1| MHC class II a…	545518295	XM_005627067.1	PREDICTED: Canis lupus familiaris MHC class II DR alpha chain (DLA-DRA), transcript variant X2, mRNA	K06752	MHC2	major histocompatibility complex, class II	http://www.genome.jp/dbget-bin/www_bget?ko:K06752	P01903	1035	3.6e-111	HLA class II histocompatibility antigen, DR alpha chain OS=Homo sapiens GN=HLA-DRA PE=1 SV=1	PF00993//PF13895	Class II histocompatibility antigen, alpha domain//Immunoglobulin domain	GO:0006955//GO:0019882//GO:0002504	immune response//antigen processing and presentation//antigen processing and presentation of peptide or polysaccharide antigen via MHC class II	GO:0005515	protein binding	GO:0016020//GO:0042613//GO:0005765//GO:0016021//GO:0031902	membrane//MHC class II protein complex//lysosomal membrane//integral component of membrane//late endosome membrane	--	--
Cluster-2399.17154	2630	206.55	976	558205060	XP_006106381.1	PREDICTED: DNA-binding protein inhibitor ID-2 [Myotis lucifugus]	823409501	XM_004401808.2	PREDICTED: Odobenus rosmarus divergens inhibitor of DNA binding 2, dominant negative helix-loop-helix protein (ID2), mRNA	K17693	ID2	DNA-binding protein inhibitor ID2	http://www.genome.jp/dbget-bin/www_bget?ko:K17693	Q3ZC46	680	3.7e-70	DNA-binding protein inhibitor ID-2 OS=Bos taurus GN=ID2 PE=2 SV=1	PF00010//PF13465	Helix-loop-helix DNA-binding domain//Zinc-finger double domain	--	--	GO:0046872//GO:0046983	metal ion binding//protein dimerization activity	--	--	--	--
Cluster-2399.13466	7617.69	205.93	2345	833480704	XP_012766078.1	hypothetical protein BBBOND_0102210 [Babesia bigemina]>gi|656183051|emb|CDR93892.1| hypothetical protein BBBOND_0102210 [Babesia bigemina]	--	--	--	--	--	--	--	--	--	--	--	PF03775	Septum formation inhibitor MinC, C-terminal domain	GO:0000902	cell morphogenesis	--	--	--	--	--	--
Cluster-2399.14324	16715.1	205.62	4845	223036620	ACM78890.1	merozoite 22-kDa protein [Babesia gibsoni]	223036619	FJ608703.1	Babesia gibsoni isolate BgP22 merozoite 22-kDa protein mRNA, partial cds	--	--	--	--	--	--	--	--	--	--	--	--	--	--	--	--	--	--
Cluster-2399.13367	4267	204.84	1433	73953325	XP_851767.1	PREDICTED: serglycin isoform 2 [Canis lupus familiaris]	545495096	XM_846674.3	PREDICTED: Canis lupus familiaris serglycin (SRGN), transcript variant 2, mRNA	K06849	PGSG	proteoglycan peptide core protein	http://www.genome.jp/dbget-bin/www_bget?ko:K06849	P10124	369	6.2e-34	Serglycin OS=Homo sapiens GN=SRGN PE=1 SV=3	--	--	--	--	--	--	--	--	--	--
Cluster-2399.11574	28433.6	204.81	8092	118442730	BAF37282.1	secreted antigen 1 [Babesia gibsoni]	283362309	AB478332.1	Babesia gibsoni BgSA1 gene for secreted antigen 1, partial cds, isolate: BgSA1-Houshu 2	--	--	--	--	--	--	--	--	PF11593//PF05887	Mediator complex subunit 3 fungal//Procyclic acidic repetitive protein (PARP)	GO:0006357	regulation of transcription from RNA polymerase II promoter	GO:0001104	RNA polymerase II transcription cofactor activity	GO:0016592//GO:0016020	mediator complex//membrane	--	--
Cluster-2399.14687	46078	204.53	12971	156088197	XP_001611505.1	hypothetical protein [Babesia bovis T2Bo]>gi|154798759|gb|EDO07937.1| conserved hypothetical protein [Babesia bovis]	--	--	--	--	--	--	--	Q4UDS9	585	5.1e-58	Putative chloroquine resistance transporter OS=Theileria annulata GN=TA12005 PE=3 SV=1	PF05208//PF00750//PF01080//PF08707//PF08211//PF07378//PF03810//PF13949//PF08506//PF07817//PF00847//PF03079//PF05739//PF09284//PF00804//PF00400	ALG3 protein//tRNA synthetases class I (R)//Presenilin//Primase C terminal 2 (PriCT-2)//Cytidine and deoxycytidylate deaminase zinc-binding region//Flagellar protein FlbT//Importin-beta N-terminal domain//ALIX V-shaped domain binding to HIV//Cse1//GLE1-like protein//AP2 domain//ARD/ARD' family//SNARE domain//Rhamnogalacturonan lyase B, N-terminal//Syntaxin//WD domain, G-beta repeat	GO:0006420//GO:0006355//GO:0009972//GO:0006560//GO:0055114//GO:0046087//GO:0016973//GO:0006525//GO:0006886//GO:1902209//GO:0006402//GO:0006807//GO:0005975//GO:0006206	arginyl-tRNA aminoacylation//regulation of transcription, DNA-templated//cytidine deamination//proline metabolic process//oxidation-reduction process//cytidine metabolic process//poly(A)+ mRNA export from nucleus//arginine metabolic process//intracellular protein transport//negative regulation of bacterial-type flagellum assembly//mRNA catabolic process//nitrogen compound metabolic process//carbo…	GO:0008536//GO:0004190//GO:0010309//GO:0016837//GO:0004126//GO:0008270//GO:0016758//GO:0004814//GO:0030246//GO:0003700//GO:0005524//GO:0048027//GO:0016817//GO:0005515	Ran GTPase binding//aspartic-type endopeptidase activity//acireductone dioxygenase [iron(II)-requiring] activity//carbon-oxygen lyase activity, acting on polysaccharides//cytidine deaminase activity//zinc ion binding//transferase activity, transferring hexosyl groups//arginine-tRNA ligase activity//carbohydrate binding//transcription factor activity, sequence-specific DNA binding//ATP binding//mR…	GO:0016020//GO:0005783//GO:0005667//GO:0016021//GO:0005643	membrane//endoplasmic reticulum//transcription factor complex//integral component of membrane//nuclear pore	KOG1991	Nuclear transport receptor RANBP7/RANBP8 (importin beta superfamily)
Cluster-2399.12837	40631.5	199.45	11754	833484206	XP_012767183.1	Calcium-activated BK potassium channel alpha subunit containing protein,putative [Babesia bigemina]>gi|656184376|emb|CDR94997.1| Calcium-activated BK potassium channel alpha subunit containing protein,putative [Babesia bigemina]	--	--	--	K00784	rnz	ribonuclease Z	http://www.genome.jp/dbget-bin/www_bget?ko:K00784	Q9BQ52	360	5.7e-32	Zinc phosphodiesterase ELAC protein 2 OS=Homo sapiens GN=ELAC2 PE=1 SV=2	PF16053//PF03493//PF08548//PF12822//PF13691	Mitochondrial 28S ribosomal protein S34//Calcium-activated BK potassium channel alpha subunit//Peptidase M10 serralysin C terminal//Protein of unknown function (DUF3816)//tRNase Z endonuclease	GO:0006813//GO:0008033//GO:0042254//GO:0006810	potassium ion transport//tRNA processing//ribosome biogenesis//transport	GO:0015269//GO:0005215//GO:0003735//GO:0005509	calcium-activated potassium channel activity//transporter activity//structural constituent of ribosome//calcium ion binding	GO:0016020//GO:0005615//GO:0005739//GO:0005840	membrane//extracellular space//mitochondrion//ribosome	KOG2121	Predicted metal-dependent hydrolase (beta-lactamase superfamily)
Cluster-2399.14958	31888.5	198.31	9332	833484636	XP_012767319.1	dynamin-like protein, putative [Babesia bigemina]>gi|656184512|emb|CDR95133.1| dynamin-like protein, putative [Babesia bigemina]	667664739	LK934710.1	Babesia divergens genome assembly 454hybrid_PBjelly ,scaffold Contig0	--	--	--	--	Q9VV41	889	2e-93	Probable tRNA N6-adenosine threonylcarbamoyltransferase OS=Drosophila melanogaster GN=CG4933 PE=2 SV=1	PF01926//PF08131//PF06584//PF02671//PF01031//PF02212//PF01399//PF01297	50S ribosome-binding GTPase//Defensin-like peptide family//DIRP//Paired amphipathic helix repeat//Dynamin central region//Dynamin GTPase effector domain//PCI domain//Zinc-uptake complex component A periplasmic	GO:0006351//GO:0030001//GO:0006355//GO:0007049	transcription, DNA-templated//metal ion transport//regulation of transcription, DNA-templated//cell cycle	GO:0003924//GO:0005525//GO:0005515//GO:0046872	GTPase activity//GTP binding//protein binding//metal ion binding	GO:0017053//GO:0005576	transcriptional repressor complex//extracellular region	KOG2708	Predicted metalloprotease with chaperone activity (RNAse H/HSP70 fold)
Cluster-2399.8462	3987.58	198	1394	156087018	XP_001610916.1	26S protease regulatory subunit 7 [Babesia bovis T2Bo]>gi|154798169|gb|EDO07348.1| 26S protease regulatory subunit 7, putative [Babesia bovis]	--	--	--	K03061	PSMC2, RPT1	26S proteasome regulatory subunit T1	http://www.genome.jp/dbget-bin/www_bget?ko:K03061	Q9FXT9	1713	8.7e-190	26S protease regulatory subunit 7 OS=Oryza sativa subsp. japonica GN=RPT1A PE=2 SV=1	PF07728//PF01695//PF00158//PF00004//PF01073//PF06068//PF00910//PF07724//PF05496	AAA domain (dynein-related subfamily)//IstB-like ATP binding protein//Sigma-54 interaction domain//ATPase family associated with various cellular activities (AAA)//3-beta hydroxysteroid dehydrogenase/isomerase family//TIP49 C-terminus//RNA helicase//AAA domain (Cdc48 subfamily)//Holliday junction DNA helicase ruvB N-terminus	GO:0006508//GO:0006310//GO:0006281//GO:0006355//GO:0008209//GO:0008210//GO:0055114//GO:0008207//GO:0030163//GO:0006694	proteolysis//DNA recombination//DNA repair//regulation of transcription, DNA-templated//androgen metabolic process//estrogen metabolic process//oxidation-reduction process//C21-steroid hormone metabolic process//protein catabolic process//steroid biosynthetic process	GO:0009378//GO:0005524//GO:0003724//GO:0016616//GO:0017111//GO:0003723//GO:0003678//GO:0008134//GO:0016887//GO:0003854//GO:0008233	four-way junction helicase activity//ATP binding//RNA helicase activity//oxidoreductase activity, acting on the CH-OH group of donors, NAD or NADP as acceptor//nucleoside-triphosphatase activity//RNA binding//DNA helicase activity//transcription factor binding//ATPase activity//3-beta-hydroxy-delta5-steroid dehydrogenase activity//peptidase activity	GO:0005667//GO:0009379//GO:0005737//GO:0005657	transcription factor complex//Holliday junction helicase complex//cytoplasm//replication fork	KOG0729	26S proteasome regulatory complex, ATPase RPT1
Cluster-2399.12084	6117	196.63	2013	73950940	XP_535411.2	PREDICTED: 6-phosphogluconate dehydrogenase, decarboxylating isoform 1 [Canis lupus familiaris]	545492465	XM_535411.4	PREDICTED: Canis lupus familiaris phosphogluconate dehydrogenase (PGD), transcript variant 1, mRNA	K00033	PGD, gnd, gntZ	6-phosphogluconate dehydrogenase	http://www.genome.jp/dbget-bin/www_bget?ko:K00033	P52209	2331	2.7e-261	6-phosphogluconate dehydrogenase, decarboxylating OS=Homo sapiens GN=PGD PE=1 SV=3	PF14833//PF03446//PF00393	NAD-binding of NADP-dependent 3-hydroxyisobutyrate dehydrogenase//NAD binding domain of 6-phosphogluconate dehydrogenase//6-phosphogluconate dehydrogenase, C-terminal domain	GO:0019521//GO:0006098//GO:0055114	D-gluconate metabolic process//pentose-phosphate shunt//oxidation-reduction process	GO:0004616//GO:0051287//GO:0050661	phosphogluconate dehydrogenase (decarboxylating) activity//NAD binding//NADP binding	--	--	KOG2653	6-phosphogluconate dehydrogenase
Cluster-2399.12444	4756	195.4	1631	743707404	XP_010947054.1	PREDICTED: actin-related protein 2/3 complex subunit 2 [Camelus bactrianus]>gi|744589304|ref|XP_010986616.1| PREDICTED: actin-related protein 2/3 complex subunit 2 [Camelus dromedarius]	545556449	XM_536066.4	PREDICTED: Canis lupus familiaris actin related protein 2/3 complex, subunit 2, 34kDa (ARPC2), mRNA	K05758	ARPC2	actin related protein 2/3 complex, subunit 2	http://www.genome.jp/dbget-bin/www_bget?ko:K05758	O15144	1550	8.1e-171	Actin-related protein 2/3 complex subunit 2 OS=Homo sapiens GN=ARPC2 PE=1 SV=1	PF09034//PF05856//PF04045	TRADD, N-terminal domain//ARP2/3 complex 20 kDa subunit (ARPC4)//Arp2/3 complex, 34 kD subunit p34-Arc	GO:0007165//GO:0043123//GO:0030041//GO:0030833//GO:0034314	signal transduction//positive regulation of I-kappaB kinase/NF-kappaB signaling//actin filament polymerization//regulation of actin filament polymerization//Arp2/3 complex-mediated actin nucleation	GO:0005515//GO:0004871	protein binding//signal transducer activity	GO:0015629//GO:0005885	actin cytoskeleton//Arp2/3 protein complex	KOG2826	Actin-related protein Arp2/3 complex, subunit ARPC2
Cluster-2399.10461	21993.4	194.95	6624	833480276	XP_012765943.1	WD domain, G-beta repeat containing protein, putative [Babesia bigemina]>gi|656182916|emb|CDR93757.1| WD domain, G-beta repeat containing protein, putative [Babesia bigemina]	--	--	--	K05663	ABC.ATM	mitochondrial ABC transporter ATM	http://www.genome.jp/dbget-bin/www_bget?ko:K05663	Q8BHB4	914	1.8e-96	WD repeat-containing protein 3 OS=Mus musculus GN=Wdr3 PE=2 SV=1	PF00664//PF00270//PF13606//PF00005//PF00004//PF00023//PF00400//PF13304	ABC transporter transmembrane region//DEAD/DEAH box helicase//Ankyrin repeat//ABC transporter//ATPase family associated with various cellular activities (AAA)//Ankyrin repeat//WD domain, G-beta repeat//AAA domain, putative AbiEii toxin, Type IV TA system	GO:0055085//GO:0006810	transmembrane transport//transport	GO:0005524//GO:0003676//GO:0005515//GO:0016887//GO:0042626	ATP binding//nucleic acid binding//protein binding//ATPase activity//ATPase activity, coupled to transmembrane movement of substances	GO:0016021	integral component of membrane	KOG0057	Mitochondrial Fe/S cluster exporter, ABC superfamily
Cluster-2399.13189	3974.31	193.92	1414	545514325	XP_538310.3	PREDICTED: inositol oxygenase isoform X2 [Canis lupus familiaris]	545514324	XM_538310.4	PREDICTED: Canis lupus familiaris myo-inositol oxygenase (MIOX), transcript variant X2, mRNA	K00469	MIOX	inositol oxygenase	http://www.genome.jp/dbget-bin/www_bget?ko:K00469	Q5REY9	1416	2.4e-155	Inositol oxygenase OS=Pongo abelii GN=MIOX PE=2 SV=1	PF05153	Myo-inositol oxygenase	GO:0019310//GO:0055114	inositol catabolic process//oxidation-reduction process	GO:0005506//GO:0050113	iron ion binding//inositol oxygenase activity	GO:0005737	cytoplasm	KOG1573	Aldehyde reductase
Cluster-2399.10229	3220.86	190.22	1213	156087306	XP_001611060.1	transporter [Babesia bovis T2Bo]>gi|154798313|gb|EDO07492.1| transporter, putative [Babesia bovis]>gi|527100007|dbj|BAN65061.1| transporter, putative [Babesia bovis]	--	--	--	--	--	--	--	--	--	--	--	PF07690	Major Facilitator Superfamily	GO:0055085	transmembrane transport	--	--	GO:0016021	integral component of membrane	--	--
Cluster-2399.8415	924.03	188.49	534	332245592	XP_003271942.1	PREDICTED: 40S ribosomal protein S18 [Nomascus leucogenys]	189339185	NM_001048082.1	Canis lupus familiaris ribosomal protein S18 (RPS18), mRNA	K02964	RP-S18e, RPS18	small subunit ribosomal protein S18e	http://www.genome.jp/dbget-bin/www_bget?ko:K02964	Q3T0R1	673	1.3e-69	40S ribosomal protein S18 OS=Bos taurus GN=RPS18 PE=2 SV=3	PF00416	Ribosomal protein S13/S18	GO:0042254//GO:0006412	ribosome biogenesis//translation	GO:0003723//GO:0003735	RNA binding//structural constituent of ribosome	GO:0005622//GO:0005840	intracellular//ribosome	KOG3311	Ribosomal protein S18
Cluster-2399.15306	4398.26	187.96	1578	--	--	--	--	--	--	--	--	--	--	--	--	--	--	PF03188	Eukaryotic cytochrome b561	--	--	--	--	GO:0016021	integral component of membrane	--	--
Cluster-2399.11187	44050.3	187.67	13504	833481126	XP_012766211.1	hypothetical protein, conserved [Babesia bigemina]>gi|656183184|emb|CDR94025.1| hypothetical protein, conserved [Babesia bigemina]	--	--	--	K12826	SF3A2, SAP62	splicing factor 3A subunit 2	http://www.genome.jp/dbget-bin/www_bget?ko:K12826	Q9SB50	707	3.8e-72	AP-4 complex subunit mu OS=Arabidopsis thaliana GN=AP4M PE=2 SV=1	PF05743//PF02123//PF00483//PF07714//PF00085//PF09732//PF05773	UEV domain//Viral RNA-directed RNA-polymerase//Nucleotidyl transferase//Protein tyrosine kinase//Thioredoxin//Cactus-binding C-terminus of cactin protein//RWD domain	GO:0006468//GO:0045454//GO:0006464//GO:0006351//GO:0009058//GO:0006144//GO:0015031	protein phosphorylation//cell redox homeostasis//cellular protein modification process//transcription, DNA-templated//biosynthetic process//purine nucleobase metabolic process//protein transport	GO:0005515//GO:0004672//GO:0003968//GO:0003723//GO:0016779	protein binding//protein kinase activity//RNA-directed RNA polymerase activity//RNA binding//nucleotidyltransferase activity	GO:0031379	RNA-directed RNA polymerase complex	KOG0227	Splicing factor 3a, subunit 2
Cluster-2399.14422	2062	185.43	885	545557143	XP_005641041.1	PREDICTED: metalloproteinase inhibitor 1 isoform X1 [Canis lupus familiaris]	545557142	XM_005640984.1	PREDICTED: Canis lupus familiaris TIMP metallopeptidase inhibitor 1 (TIMP1), transcript variant X1, mRNA	--	--	--	--	P81546	1107	1e-119	Metalloproteinase inhibitor 1 OS=Canis familiaris GN=TIMP1 PE=1 SV=2	PF00965	Tissue inhibitor of metalloproteinase	--	--	GO:0008191	metalloendopeptidase inhibitor activity	--	--	--	--
Cluster-2399.13641	3575	182.49	1363	472368239	XP_004403647.1	PREDICTED: pro-cathepsin H [Odobenus rosmarus divergens]	345798092	XM_536212.3	PREDICTED: Canis lupus familiaris cathepsin H (CTSH), mRNA	--	--	--	--	O46427	1559	6.1e-172	Pro-cathepsin H OS=Sus scrofa GN=CTSH PE=1 SV=1	PF03051//PF02023//PF00112	Peptidase C1-like family//SCAN domain//Papain family cysteine protease	GO:0006355//GO:0006508	regulation of transcription, DNA-templated//proteolysis	GO:0004197//GO:0003700//GO:0008234	cysteine-type endopeptidase activity//transcription factor activity, sequence-specific DNA binding//cysteine-type peptidase activity	GO:0005667	transcription factor complex	KOG1543	Cysteine proteinase Cathepsin L
Cluster-2399.14524	175.04	178.38	306	--	--	--	--	--	--	--	--	--	--	--	--	--	--	PF09472//PF07690	Tetrahydromethanopterin S-methyltransferase, F subunit (MtrF)//Major Facilitator Superfamily	GO:0015948//GO:0055085//GO:0046656	methanogenesis//transmembrane transport//folic acid biosynthetic process	GO:0030269	tetrahydromethanopterin S-methyltransferase activity	GO:0016021//GO:0016020	integral component of membrane//membrane	--	--
Cluster-2399.13298	13369	177.58	4506	833492906	XP_012769902.1	spherical body protein 3, putative [Babesia bigemina]>gi|656187363|emb|CDR97716.1| spherical body protein 3, putative [Babesia bigemina]	--	--	--	--	--	--	--	--	--	--	--	PF17122	Zinc-finger	--	--	GO:0005515//GO:0008270	protein binding//zinc ion binding	--	--	--	--
Cluster-2399.18660	17	177.4	215	--	--	--	752420403	XM_002924421.2	PREDICTED: Ailuropoda melanoleuca ATP synthase, H+ transporting, mitochondrial Fo complex, subunit E (ATP5I), mRNA	--	--	--	--	--	--	--	--	PF05680	ATP synthase E chain	GO:0015986//GO:0015992	ATP synthesis coupled proton transport//proton transport	GO:0015078	hydrogen ion transmembrane transporter activity	GO:0000276	mitochondrial proton-transporting ATP synthase complex, coupling factor F(o)	--	--
Cluster-2399.15984	355	177.37	369	833480224	XP_012765926.1	hypothetical protein BBBOND_0100690 [Babesia bigemina]>gi|656182899|emb|CDR93740.1| hypothetical protein BBBOND_0100690 [Babesia bigemina]	--	--	--	--	--	--	--	--	--	--	--	--	--	--	--	--	--	--	--	--	--
Cluster-2399.8586	968	175.86	568	545544049	XP_534704.3	PREDICTED: uncharacterized protein LOC477508 isoform 2 [Canis lupus familiaris]	545544048	XM_534704.4	PREDICTED: Canis lupus familiaris uncharacterized LOC477508 (LOC477508), transcript variant 2, mRNA	--	--	--	--	P13182	511	8.4e-51	Cytochrome c oxidase subunit 6A1, mitochondrial OS=Bos taurus GN=COX6A1 PE=1 SV=3	PF02046	Cytochrome c oxidase subunit VIa	GO:0015992//GO:0006123	proton transport//mitochondrial electron transport, cytochrome c to oxygen	GO:0004129	cytochrome-c oxidase activity	GO:0005743//GO:0045277//GO:0005751	mitochondrial inner membrane//respiratory chain complex IV//mitochondrial respiratory chain complex IV	KOG3469	Cytochrome c oxidase, subunit VIa/COX13
Cluster-2399.9823	17352.5	174.14	5881	795783000	CCX35045.1	adenosylhomocysteinase, partial [Babesia divergens]	--	--	--	K01251	E3.3.1.1, ahcY	adenosylhomocysteinase	http://www.genome.jp/dbget-bin/www_bget?ko:K01251	Q4XZZ5	1142	5.9e-123	Adenosylhomocysteinase OS=Plasmodium chabaudi GN=PC000295.02.0 PE=3 SV=1	PF06423//PF02882//PF02254//PF05221//PF02115//PF07352//PF08287//PF02826	GWT1//Tetrahydrofolate dehydrogenase/cyclohydrolase, NAD(P)-binding domain//TrkA-N domain//S-adenosyl-L-homocysteine hydrolase//RHO protein GDP dissociation inhibitor//Bacteriophage Mu Gam like protein//Spc19//D-isomer specific 2-hydroxyacid dehydrogenase, NAD binding domain	GO:0006506//GO:0008608//GO:0046487//GO:0006555//GO:0042262//GO:0006730//GO:0055114//GO:0006813//GO:0009396	GPI anchor biosynthetic process//attachment of spindle microtubules to kinetochore//glyoxylate metabolic process//methionine metabolic process//DNA protection//one-carbon metabolic process//oxidation-reduction process//potassium ion transport//folic acid-containing compound biosynthetic process	GO:0005094//GO:0004013//GO:0004488//GO:0003824//GO:0016746//GO:0003690//GO:0051287	Rho GDP-dissociation inhibitor activity//adenosylhomocysteinase activity//methylenetetrahydrofolate dehydrogenase (NADP+) activity//catalytic activity//transferase activity, transferring acyl groups//double-stranded DNA binding//NAD binding	GO:0005737//GO:0016021//GO:0005789//GO:0042729//GO:0005876	cytoplasm//integral component of membrane//endoplasmic reticulum membrane//DASH complex//spindle microtubule	KOG1370	S-adenosylhomocysteine hydrolase
Cluster-2399.12533	5353.64	173.98	1994	118442730	BAF37282.1	secreted antigen 1 [Babesia gibsoni]	118442729	AB246895.1	Babesia gibsoni BgSA1 mRNA for secreted antigen 1, complete cds	--	--	--	--	--	--	--	--	--	--	--	--	--	--	--	--	--	--
Cluster-2399.7124	317	173.12	359	57099559	XP_533174.1	PREDICTED: ubiquitin/ISG15-conjugating enzyme E2 L6 isoformX1 [Canis lupus familiaris]	545530024	XM_533174.4	PREDICTED: Canis lupus familiaris ubiquitin-conjugating enzyme E2L 6 (UBE2L6), transcript variant X1, mRNA	K04553	UBE2L6, UBCH8	ubiquitin-conjugating enzyme E2 L6	http://www.genome.jp/dbget-bin/www_bget?ko:K04553	A5PJC4	360	1.7e-33	Ubiquitin/ISG15-conjugating enzyme E2 L6 OS=Bos taurus GN=UBE2L6 PE=2 SV=1	PF05773	RWD domain	--	--	GO:0005515	protein binding	--	--	KOG0422	Ubiquitin-protein ligase
Cluster-2399.14372	23275.6	172.64	7866	833492668	XP_012769830.1	-30S ribosomal protein S5 [Babesia bigemina]>gi|656187291|emb|CDR97644.1| -30S ribosomal protein S5 [Babesia bigemina]	156086397	XM_001610558.1	Babesia bovis histone H2B.1, putative (BBOV_IV006840) mRNA, complete cds	--	--	--	--	O97484	420	4.2e-39	Histone H2B OS=Euplotes crassus GN=H2B1 PE=3 SV=1	PF15096//PF15168//PF03847//PF00125//PF03719//PF00333	G6B family//Triple QxxK/R motif-containing protein family//Transcription initiation factor TFIID subunit A//Core histone H2A/H2B/H3/H4//Ribosomal protein S5, C-terminal domain//Ribosomal protein S5, N-terminal domain	GO:0006352//GO:0042254//GO:0006412	DNA-templated transcription, initiation//ribosome biogenesis//translation	GO:0003677//GO:0003723//GO:0003735	DNA binding//RNA binding//structural constituent of ribosome	GO:0005840//GO:0016021//GO:0005789//GO:0005669	ribosome//integral component of membrane//endoplasmic reticulum membrane//transcription factor TFIID complex	--	--
Cluster-2399.11023	5146.73	172.11	1945	156082964	XP_001608966.1	60S ribosomal protein L19 [Babesia bovis T2Bo]>gi|154796216|gb|EDO05398.1| 60S ribosomal protein L19, putative [Babesia bovis]	656184222	LK391708.1	Babesia bigemina genome assembly Bbig001 ,chromosome : II	--	--	--	--	P36241	381	3.4e-35	60S ribosomal protein L19 OS=Drosophila melanogaster GN=RpL19 PE=1 SV=2	PF01280//PF00730//PF00633	Ribosomal protein L19e//HhH-GPD superfamily base excision DNA repair protein//Helix-hairpin-helix motif	GO:0042254//GO:0006284//GO:0006412	ribosome biogenesis//base-excision repair//translation	GO:0003677//GO:0003735	DNA binding//structural constituent of ribosome	GO:0005840//GO:0005622//GO:0030529	ribosome//intracellular//intracellular ribonucleoprotein complex	KOG1696	60s ribosomal protein L19
Cluster-2399.14175	6397	171.13	2367	4758138	NP_004387.1	probable ATP-dependent RNA helicase DDX5 [Homo sapiens]>gi|300793700|ref|NP_001178324.1| probable ATP-dependent RNA helicase DDX5 [Bos taurus]>gi|384475891|ref|NP_001245091.1| probable ATP-dependent RNA helicase DDX5 [Macaca mulatta]>gi|558611324|ref|NP_001273869.1| probable ATP-dependent RNA helicase DDX5 [Canis lupus familiaris]>gi|558611352|ref|NP_001273870.1| probable ATP-dependent RNA helica…	558611351	NM_001286941.1	Canis lupus familiaris DEAD (Asp-Glu-Ala-Asp) box helicase 5 (DDX5), transcript variant 2, mRNA	--	--	--	--	P17844	2894	0	Probable ATP-dependent RNA helicase DDX5 OS=Homo sapiens GN=DDX5 PE=1 SV=1	PF04851//PF08061//PF00270//PF06357	Type III restriction enzyme, res subunit//P68HR (NUC004) repeat//DEAD/DEAH box helicase//Omega-atracotoxin	GO:0000122//GO:0001701//GO:0043517//GO:0045069//GO:0009405//GO:0006810//GO:0033148//GO:0045944//GO:2001014//GO:0006952//GO:0000381//GO:0016049//GO:0007165//GO:0045667//GO:0060765//GO:0072332	negative regulation of transcription from RNA polymerase II promoter//in utero embryonic development//positive regulation of DNA damage response, signal transduction by p53 class mediator//regulation of viral genome replication//pathogenesis//transport//positive regulation of intracellular estrogen receptor signaling pathway//positive regulation of transcription from RNA polymerase II promoter//r…	GO:0030331//GO:0050681//GO:0004004//GO:0003713//GO:0003676//GO:0003677//GO:0048306//GO:0005524//GO:0003724//GO:0016787//GO:0019899//GO:0036002//GO:0005516//GO:0003712//GO:0019855//GO:0016818	estrogen receptor binding//androgen receptor binding//ATP-dependent RNA helicase activity//transcription coactivator activity//nucleic acid binding//DNA binding//calcium-dependent protein binding//ATP binding//RNA helicase activity//hydrolase activity//enzyme binding//pre-mRNA binding//calmodulin binding//transcription cofactor activity//calcium channel inhibitor activity//hydrolase activity, act…	GO:0005667//GO:0005730//GO:0005634//GO:0071013//GO:0005576	transcription factor complex//nucleolus//nucleus//catalytic step 2 spliceosome//extracellular region	KOG0331	ATP-dependent RNA helicase
Cluster-2399.14124	1207.87	171.01	656	833491961	XP_012769618.1	hypothetical protein BBBOND_0313340 [Babesia bigemina]>gi|656187034|emb|CDR97432.1| hypothetical protein BBBOND_0313340 [Babesia bigemina]	--	--	--	--	--	--	--	--	--	--	--	--	--	--	--	--	--	--	--	--	--
Cluster-2399.11880	10285.5	170.59	3660	833493932	XP_012770211.1	DEAD/DEAH box helicase, putative [Babesia bigemina]>gi|656187699|emb|CDR98025.1| DEAD/DEAH box helicase, putative [Babesia bigemina]	833493931	XM_012914757.1	Babesia bigemina DEAD/DEAH box helicase, putative partial mRNA	K11594	DDX3X, bel	ATP-dependent RNA helicase DDX3X	http://www.genome.jp/dbget-bin/www_bget?ko:K11594	Q5RF43	1234	7.9e-134	ATP-dependent RNA helicase DDX3Y OS=Pongo abelii GN=DDX3Y PE=2 SV=1	PF06179//PF04851//PF07989//PF04934//PF00270	Surfeit locus protein 5 subunit 22 of Mediator complex//Type III restriction enzyme, res subunit//Centrosomin N-terminal motif 1//MED6 mediator sub complex component//DEAD/DEAH box helicase	GO:0006357	regulation of transcription from RNA polymerase II promoter	GO:0016787//GO:0003677//GO:0003676//GO:0001104//GO:0005524	hydrolase activity//DNA binding//nucleic acid binding//RNA polymerase II transcription cofactor activity//ATP binding	GO:0005815//GO:0016592	microtubule organizing center//mediator complex	KOG0335	ATP-dependent RNA helicase
Cluster-2399.12534	6724	170.19	2487	283362308	BAI66046.1	secreted antigen 1 [Babesia gibsoni]	283362307	AB478331.1	Babesia gibsoni BgSA1 gene for secreted antigen 1, partial cds, isolate: BgSA1-Houshu 1	--	--	--	--	--	--	--	--	--	--	--	--	--	--	--	--	--	--
Cluster-2399.13757	1856	169.88	874	410978585	XP_003995670.1	PREDICTED: golgi-associated plant pathogenesis-related protein 1 [Felis catus]>gi|472345186|ref|XP_004392333.1| PREDICTED: golgi-associated plant pathogenesis-related protein 1 [Odobenus rosmarus divergens]>gi|504137187|ref|XP_004581055.1| PREDICTED: golgi-associated plant pathogenesis-related protein 1 [Ochotona princeps]	545517564	XM_005626804.1	PREDICTED: Canis lupus familiaris GLI pathogenesis-related 2 (GLIPR2), mRNA	--	--	--	--	Q9H4G4	809	3.6e-85	Golgi-associated plant pathogenesis-related protein 1 OS=Homo sapiens GN=GLIPR2 PE=1 SV=3	--	--	--	--	--	--	--	--	KOG3017	Defense-related protein containing SCP domain
Cluster-2399.14798	4299	169	1693	685583820	XP_009183299.1	PREDICTED: macrophage receptor MARCO-like [Papio anubis]	545532024	XM_005631917.1	PREDICTED: Canis lupus familiaris macrophage receptor with collagenous structure (MARCO), mRNA	K13884	MARCO	macrophage receptor with collagenous structure	http://www.genome.jp/dbget-bin/www_bget?ko:K13884	Q8NFW1	406	3.8e-38	Collagen alpha-1(XXII) chain OS=Homo sapiens GN=COL22A1 PE=2 SV=2	PF02948//PF00530//PF15494	Amelogenin//Scavenger receptor cysteine-rich domain//Scavenger receptor cysteine-rich domain	GO:0007275//GO:0007165	multicellular organismal development//signal transduction	GO:0005044	scavenger receptor activity	GO:0005578//GO:0016020	proteinaceous extracellular matrix//membrane	--	--
Cluster-2399.12908	23445	167.89	8138	833480836	XP_012766119.1	TBC domain containing protein, putative [Babesia bigemina]>gi|656183092|emb|CDR93933.1| TBC domain containing protein, putative [Babesia bigemina]	667664743	LK934714.1	Babesia divergens genome assembly 454hybrid_PBjelly ,scaffold Contig4	--	--	--	--	O15865	616	8.1e-62	Calcium-dependent protein kinase 2 OS=Plasmodium falciparum (isolate K1 / Thailand) GN=CPK2 PE=1 SV=3	PF03266//PF00910//PF05615//PF06293//PF01443//PF08064//PF06414//PF03796//PF02224//PF08941//PF07728//PF02601//PF00036//PF00069//PF00004//PF13833//PF05320//PF13405//PF13499//PF07714//PF00769//PF01496//PF07851//PF05700//PF00437	NTPase//RNA helicase//Tho complex subunit 7//Lipopolysaccharide kinase (Kdo/WaaP) family//Viral (Superfamily 1) RNA helicase//UME (NUC010) domain//Zeta toxin//DnaB-like helicase C terminal domain//Cytidylate kinase//USP8 interacting//AAA domain (dynein-related subfamily)//Exonuclease VII, large subunit//EF hand//Protein kinase domain//ATPase family associated with various cellular activities (AAA…	GO:0006397//GO:0016310//GO:0015991//GO:0006351//GO:0015992//GO:0006468//GO:0006810//GO:0006260//GO:0006144//GO:0006308//GO:0006206//GO:0016567//GO:0009069//GO:0006139	mRNA processing//phosphorylation//ATP hydrolysis coupled proton transport//transcription, DNA-templated//proton transport//protein phosphorylation//transport//DNA replication//purine nucleobase metabolic process//DNA catabolic process//pyrimidine nucleobase metabolic process//protein ubiquitination//serine family amino acid metabolic process//nucleobase-containing compound metabolic process	GO:0004674//GO:0016881//GO:0008855//GO:0008092//GO:0016773//GO:0003723//GO:0098519//GO:0005509//GO:0016301//GO:0004127//GO:0003677//GO:0031386//GO:0016887//GO:0003678//GO:0015078//GO:0003724//GO:0004672//GO:0005524//GO:0003899	protein serine/threonine kinase activity//acid-amino acid ligase activity//exodeoxyribonuclease VII activity//cytoskeletal protein binding//phosphotransferase activity, alcohol group as acceptor//RNA binding//nucleotide phosphatase activity, acting on free nucleotides//calcium ion binding//kinase activity//cytidylate kinase activity//DNA binding//protein tag//ATPase activity//DNA helicase activit…	GO:0019898//GO:0009318//GO:0016020//GO:0000445//GO:0005657//GO:0005737//GO:0016021//GO:0005730//GO:0033179	extrinsic component of membrane//exodeoxyribonuclease VII complex//membrane//THO complex part of transcription export complex//replication fork//cytoplasm//integral component of membrane//nucleolus//proton-transporting V-type ATPase, V0 domain	--	--
Cluster-2399.9639	4253.42	167.67	1689	345804282	XP_537413.3	PREDICTED: NF-kappa-B inhibitor alpha [Canis lupus familiaris]	545507134	XM_537413.4	PREDICTED: Canis lupus familiaris nuclear factor of kappa light polypeptide gene enhancer in B-cells inhibitor, alpha (NFKBIA), mRNA	--	--	--	--	Q08353	1470	1.6e-161	NF-kappa-B inhibitor alpha OS=Sus scrofa GN=NFKBIA PE=2 SV=1	PF13606//PF00023	Ankyrin repeat//Ankyrin repeat	--	--	GO:0005515	protein binding	--	--	--	--
Cluster-2399.13750	4507	167.49	1776	594042480	XP_006045774.1	PREDICTED: coactosin-like protein [Bubalus bubalis]	545500401	XM_546800.5	PREDICTED: Canis lupus familiaris coactosin-like 1 (Dictyostelium) (COTL1), partial mRNA	--	--	--	--	Q14019	709	2.9e-73	Coactosin-like protein OS=Homo sapiens GN=COTL1 PE=1 SV=3	PF00241//PF01543	Cofilin/tropomyosin-type actin-binding protein//Hepatitis C virus capsid protein	--	--	GO:0003779//GO:0005198	actin binding//structural molecule activity	GO:0019028//GO:0005622	viral capsid//intracellular	--	--
Cluster-2399.12638	4703	165.93	1857	823415574	XP_004404706.2	PREDICTED: peptidyl-prolyl cis-trans isomerase FKBP8 isoform X1 [Odobenus rosmarus divergens]	545534119	XM_541935.4	PREDICTED: Canis lupus familiaris FK506 binding protein 8, 38kDa (FKBP8), transcript variant X2, mRNA	K09574	FKBP8	FK506-binding protein 8	http://www.genome.jp/dbget-bin/www_bget?ko:K09574	Q14318	1546	2.7e-170	Peptidyl-prolyl cis-trans isomerase FKBP8 OS=Homo sapiens GN=FKBP8 PE=1 SV=2	PF13371//PF13181//PF13374//PF13176//PF13414//PF00515//PF13174//PF00254	Tetratricopeptide repeat//Tetratricopeptide repeat//Tetratricopeptide repeat//Tetratricopeptide repeat//TPR repeat//Tetratricopeptide repeat//Tetratricopeptide repeat//FKBP-type peptidyl-prolyl cis-trans isomerase	GO:0006457	protein folding	GO:0005515	protein binding	--	--	KOG0543	FKBP-type peptidyl-prolyl cis-trans isomerase
Cluster-2399.10547	1449.51	165.73	751	833491807	XP_012769571.1	hypothetical protein, conserved [Babesia bigemina]>gi|656186987|emb|CDR97385.1| hypothetical protein, conserved [Babesia bigemina]	--	--	--	--	--	--	--	--	--	--	--	--	--	--	--	--	--	--	--	--	--
Cluster-2399.12475	35518.2	164.82	12419	829086175	XP_012649502.1	uncharacterized protein [Babesia microti strain RI]>gi|399218207|emb|CCF75094.1| unnamed protein product [Babesia microti strain RI]	667664746	LK934717.1	Babesia divergens genome assembly 454hybrid_PBjelly ,scaffold Contig7	--	--	--	--	Q23716	3403	0	Elongation factor 2 OS=Cryptosporidium parvum PE=3 SV=1	PF17001//PF13639//PF07448//PF06009//PF08702//PF04513//PF01926//PF01774//PF03764//PF01442//PF03144//PF08649//PF11789//PF05531//PF02146	Type III secretion basal body protein I, YscI, HrpB, PscI//Ring finger domain//Secreted phosphoprotein 24 (Spp-24)//Laminin Domain II//Fibrinogen alpha/beta chain family//Baculovirus polyhedron envelope protein, PEP, C terminus//50S ribosome-binding GTPase//UreD urease accessory protein//Elongation factor G, domain IV//Apolipoprotein A1/A4/E domain//Elongation factor Tu domain 2//DASH complex sub…	GO:0046849//GO:0007165//GO:0042157//GO:0009306//GO:0006807//GO:0051258//GO:0030168//GO:0006869//GO:0007155//GO:0030472	bone remodeling//signal transduction//lipoprotein metabolic process//protein secretion//nitrogen compound metabolic process//protein polymerization//platelet activation//lipid transport//cell adhesion//mitotic spindle organization in nucleus	GO:0005525//GO:0016151//GO:0005198//GO:0005515//GO:0030674//GO:0008270//GO:0005102//GO:0008289//GO:0070403	GTP binding//nickel cation binding//structural molecule activity//protein binding//protein binding, bridging//zinc ion binding//receptor binding//lipid binding//NAD+ binding	GO:0005576//GO:0019028//GO:0019031//GO:0042729//GO:0072686//GO:0005577	extracellular region//viral capsid//viral envelope//DASH complex//mitotic spindle//fibrinogen complex	KOG0469	Elongation factor 2
Cluster-2399.18356	965.6	164.82	588	156086452	XP_001610635.1	ubiquitin-conjugating enzyme E2 [Babesia bovis T2Bo]>gi|154797888|gb|EDO07067.1| ubiquitin-conjugating enzyme E2, putative [Babesia bovis]	--	--	--	K10580	UBE2N, BLU, UBC13	ubiquitin-conjugating enzyme E2 N	http://www.genome.jp/dbget-bin/www_bget?ko:K10580	Q94A97	539	4.9e-54	Ubiquitin-conjugating enzyme E2 35 OS=Arabidopsis thaliana GN=UBC35 PE=1 SV=1	PF05743//PF05773	UEV domain//RWD domain	GO:0015031//GO:0006464	protein transport//cellular protein modification process	GO:0005524//GO:0016881//GO:0005515	ATP binding//acid-amino acid ligase activity//protein binding	--	--	KOG0417	Ubiquitin-protein ligase
Cluster-2399.10274	3015	164.15	1294	156088777	XP_001611795.1	hypothetical protein [Babesia bovis T2Bo]>gi|154799049|gb|EDO08227.1| conserved hypothetical protein [Babesia bovis]	--	--	--	--	--	--	--	Q9C5Z2	440	3.3e-42	Eukaryotic translation initiation factor 3 subunit H OS=Arabidopsis thaliana GN=TIF3H1 PE=1 SV=2	PF01398	JAB1/Mov34/MPN/PAD-1 ubiquitin protease	--	--	GO:0005515	protein binding	--	--	KOG1560	Translation initiation factor 3, subunit h (eIF-3h)
Cluster-2399.13878	3661	163.12	1524	545488274	XP_003432622.3	PREDICTED: urokinase plasminogen activator surface receptor isoform 1 [Canis lupus familiaris]	545488273	XM_003432574.3	PREDICTED: Canis lupus familiaris plasminogen activator, urokinase receptor (PLAUR), transcript variant 1, mRNA	K03985	PLAUR	plasminogen activator, urokinase receptor	http://www.genome.jp/dbget-bin/www_bget?ko:K03985	Q05588	1226	2.8e-133	Urokinase plasminogen activator surface receptor OS=Bos taurus GN=PLAUR PE=2 SV=1	PF01584	CheW-like domain	GO:0006935//GO:0007165	chemotaxis//signal transduction	GO:0004871	signal transducer activity	--	--	--	--
Cluster-2399.15993	3369.81	163.02	1424	833485529	XP_012767593.1	suppressor Mra1 family domain containing protein, putative [Babesia bigemina]>gi|656184786|emb|CDR95407.1| suppressor Mra1 family domain containing protein, putative [Babesia bigemina]	--	--	--	--	--	--	--	--	--	--	--	PF03587//PF00830	EMG1/NEP1 methyltransferase//Ribosomal L28 family	GO:0042254	ribosome biogenesis	GO:0003735//GO:0008168	structural constituent of ribosome//methyltransferase activity	GO:0005840	ribosome	--	--
Cluster-2399.14328	8821.83	161.45	3341	833485692	XP_012767645.1	cysteine desulfurase, putative [Babesia bigemina]>gi|656184838|emb|CDR95459.1| cysteine desulfurase, putative [Babesia bigemina]	--	--	--	K04487	iscS, NFS1	cysteine desulfurase	http://www.genome.jp/dbget-bin/www_bget?ko:K04487	B0YLW6	1077	1.2e-115	Cysteine desulfurase, mitosomal OS=Trachipleistophora hominis GN=NFS1 PE=1 SV=1	PF01212//PF05656	Beta-eliminating lyase//Protein of unknown function (DUF805)	GO:0006520	cellular amino acid metabolic process	GO:0016829	lyase activity	GO:0016021	integral component of membrane	KOG1549	Cysteine desulfurase NFS1
Cluster-2399.17442	756	160.59	523	55741496	NP_001003161.1	protein S100-A4 [Canis lupus familiaris]>gi|545504037|ref|XP_005622283.1| PREDICTED: protein S100-A4 isoform X1 [Canis lupus familiaris]>gi|51316934|sp|Q9TV56.1|S10A4_CANFA RecName: Full=Protein S100-A4; AltName: Full=Metastasin; AltName: Full=S100 calcium-binding protein A4 [Canis lupus familiaris]>gi|5738962|dbj|BAA83419.1| metastasin [Canis lupus familiaris]	55741495	NM_001003161.1	Canis lupus familiaris S100 calcium binding protein A4 (S100A4), mRNA >gnl|BL_ORD_ID|337635 Canis lupus familiaris mts1 mRNA for metastasin, complete cds	--	--	--	--	Q9TV56	531	3.7e-53	Protein S100-A4 OS=Canis familiaris GN=S100A4 PE=3 SV=1	PF13202//PF13499//PF13405//PF12763//PF00036//PF13833	EF hand//EF-hand domain pair//EF-hand domain//Cytoskeletal-regulatory complex EF hand//EF hand//EF-hand domain pair	GO:0007165//GO:0043123	signal transduction//positive regulation of I-kappaB kinase/NF-kappaB signaling	GO:0050786//GO:0005509//GO:0005515//GO:0042802	RAGE receptor binding//calcium ion binding//protein binding//identical protein binding	GO:0005634//GO:0048471	nucleus//perinuclear region of cytoplasm	--	--
Cluster-2399.16754	3627	160.09	1536	511878579	XP_004759237.1	PREDICTED: integral membrane protein 2B [Mustela putorius furo]	545537398	XM_005633878.1	PREDICTED: Canis lupus familiaris integral membrane protein 2B (ITM2B), mRNA	--	--	--	--	Q9Y287	1364	2.8e-149	Integral membrane protein 2B OS=Homo sapiens GN=ITM2B PE=1 SV=1	PF04026	SpoVG	GO:0030435	sporulation resulting in formation of a cellular spore	--	--	--	--	--	--
Cluster-2399.13988	2008	159.03	970	297265585	XP_001086014.2	PREDICTED: hypothetical protein LOC695627 isoform 2 [Macaca mulatta]	545497915	XM_536616.4	PREDICTED: Canis lupus familiaris GABA(A) receptor-associated protein (GABARAP), transcript variant 1, mRNA	--	--	--	--	Q9GJW7	614	1.6e-62	Gamma-aminobutyric acid receptor-associated protein OS=Bos taurus GN=GABARAP PE=3 SV=2	PF04110	Ubiquitin-like autophagy protein Apg12	GO:0000045	autophagosome assembly	--	--	GO:0005737	cytoplasm	KOG1654	Microtubule-associated anchor protein involved in autophagy and membrane trafficking
Cluster-2399.12934	7665	159	2978	833485885	XP_012767706.1	Lipase maturation factor 1 [Babesia bigemina]>gi|656184899|emb|CDR95520.1| Lipase maturation factor 1 [Babesia bigemina]	--	--	--	K00384	trxB	thioredoxin reductase (NADPH)	http://www.genome.jp/dbget-bin/www_bget?ko:K00384	B9A1H3	601	1.6e-60	Thioredoxin reductase SEP1 OS=Emiliania huxleyi GN=SEP1 PE=1 SV=1	PF01134//PF01266//PF07992//PF00070//PF12831//PF01494	Glucose inhibited division protein A//FAD dependent oxidoreductase//Pyridine nucleotide-disulphide oxidoreductase//Pyridine nucleotide-disulphide oxidoreductase//FAD dependent oxidoreductase//FAD binding domain	GO:0055114//GO:0008033	oxidation-reduction process//tRNA processing	GO:0071949//GO:0050660//GO:0016491	FAD binding//flavin adenine dinucleotide binding//oxidoreductase activity	--	--	KOG4716	Thioredoxin reductase
Cluster-2399.11610	33153.1	158.31	12076	156083471	XP_001609219.1	jmjC transcription factor [Babesia bovis T2Bo]>gi|154796470|gb|EDO05651.1| jmjC transcription factor, putative [Babesia bovis]	--	--	--	K08869	ADCK, ABC1	aarF domain-containing kinase	http://www.genome.jp/dbget-bin/www_bget?ko:K08869	Q5RGU1	773	7.5e-80	Atypical kinase ADCK3, mitochondrial OS=Danio rerio GN=adck3 PE=2 SV=2	PF00887//PF15050//PF03790//PF00530//PF00481//PF00847//PF00471	Acyl CoA binding protein//SCIMP protein//KNOX1 domain//Scavenger receptor cysteine-rich domain//Protein phosphatase 2C//AP2 domain//Ribosomal protein L33	GO:0007165//GO:0006412//GO:0006355//GO:0042254	signal transduction//translation//regulation of transcription, DNA-templated//ribosome biogenesis	GO:0005044//GO:0003677//GO:0003700//GO:0003824//GO:0000062//GO:0003735	scavenger receptor activity//DNA binding//transcription factor activity, sequence-specific DNA binding//catalytic activity//fatty-acyl-CoA binding//structural constituent of ribosome	GO:0005622//GO:0097197//GO:0001772//GO:0005667//GO:0016020//GO:0005634//GO:0005840//GO:0016021	intracellular//tetraspanin-enriched microdomain//immunological synapse//transcription factor complex//membrane//nucleus//ribosome//integral component of membrane	KOG1234	ABC (ATP binding cassette) 1 protein
Cluster-2399.15372	2870.97	157.98	1283	545529166	XP_537889.3	PREDICTED: uridine phosphorylase 1 [Canis lupus familiaris]>gi|545560439|ref|XP_003640337.2| PREDICTED: uridine phosphorylase 1-like [Canis lupus familiaris]	545529165	XM_537889.4	PREDICTED: Canis lupus familiaris uridine phosphorylase 1 (UPP1), mRNA >gnl|BL_ORD_ID|16077223 PREDICTED: Canis lupus familiaris uridine phosphorylase 1-like (LOC100856638), mRNA	--	--	--	--	P52624	1242	3.3e-135	Uridine phosphorylase 1 OS=Mus musculus GN=Upp1 PE=1 SV=2	PF01048	Phosphorylase superfamily	GO:0009166//GO:0009116//GO:0006206	nucleotide catabolic process//nucleoside metabolic process//pyrimidine nucleobase metabolic process	GO:0003824//GO:0004850	catalytic activity//uridine phosphorylase activity	GO:0005737	cytoplasm	KOG3728	Uridine phosphorylase
Cluster-2399.9686	343	157.81	379	545508756	XP_005623960.1	PREDICTED: putative V-set and immunoglobulin domain-containing-like protein IGHV4OR15-8-like [Canis lupus familiaris]	545508755	XM_005623903.1	PREDICTED: Canis lupus familiaris putative V-set and immunoglobulin domain-containing-like protein IGHV4OR15-8-like (LOC102153768), mRNA	--	--	--	--	P18531	298	2.8e-26	Ig heavy chain V region 3-6 OS=Mus musculus GN=Ighv3-6 PE=1 SV=1	--	--	--	--	--	--	--	--	--	--
Cluster-2399.12804	5053	157.67	2066	345790427	XP_543203.3	PREDICTED: cathepsin B [Canis lupus familiaris]	545542293	XM_543203.4	PREDICTED: Canis lupus familiaris cathepsin B (CTSB), mRNA	K01363	CTSB	cathepsin B	http://www.genome.jp/dbget-bin/www_bget?ko:K01363	A1E295	1580	3.4e-174	Cathepsin B OS=Sus scrofa GN=CTSB PE=1 SV=1	PF00112//PF03051//PF08127	Papain family cysteine protease//Peptidase C1-like family//Peptidase family C1 propeptide	GO:0006508//GO:0050790	proteolysis//regulation of catalytic activity	GO:0008234//GO:0004197	cysteine-type peptidase activity//cysteine-type endopeptidase activity	--	--	KOG1543	Cysteine proteinase Cathepsin L
Cluster-2399.8771	37	157.62	240	--	--	--	--	--	--	--	--	--	--	--	--	--	--	PF07690	Major Facilitator Superfamily	GO:0055085	transmembrane transport	--	--	GO:0016021	integral component of membrane	--	--
Cluster-2399.14845	4925.62	157.08	2027	156084001	XP_001609484.1	hypothetical protein [Babesia bovis T2Bo]>gi|154796735|gb|EDO05916.1| hypothetical protein BBOV_IV003200 [Babesia bovis]	--	--	--	--	--	--	--	--	--	--	--	PF04703//PF00392	FaeA-like protein//Bacterial regulatory proteins, gntR family	GO:0006355	regulation of transcription, DNA-templated	GO:0003700	transcription factor activity, sequence-specific DNA binding	GO:0005667//GO:0009289	transcription factor complex//pilus	--	--
Cluster-2399.14447	13814.3	156.97	5224	833485260	XP_012767511.1	p68-like protein, putative [Babesia bigemina]>gi|656184704|emb|CDR95325.1| p68-like protein, putative [Babesia bigemina]	698987085	XM_009852222.1	Neurospora tetrasperma FGSC 2508 ATP-dependent RNA helicase dbp-2 mRNA	--	--	--	--	Q5B0J9	1437	3.3e-157	ATP-dependent RNA helicase dbp2 OS=Emericella nidulans (strain FGSC A4 / ATCC 38163 / CBS 112.46 / NRRL 194 / M139) GN=dbp2 PE=3 SV=1	PF04851//PF01135//PF09128//PF02562//PF00270//PF00048//PF05175	Type III restriction enzyme, res subunit//Protein-L-isoaspartate(D-aspartate) O-methyltransferase (PCMT)//Regulator of G protein signalling-like domain//PhoH-like protein//DEAD/DEAH box helicase//Small cytokines (intecrine/chemokine), interleukin-8 like//Methyltransferase small domain	GO:0006955//GO:0006464//GO:0043087//GO:0006935//GO:0046500//GO:0006479//GO:0007165	immune response//cellular protein modification process//regulation of GTPase activity//chemotaxis//S-adenosylmethionine metabolic process//protein methylation//signal transduction	GO:0004719//GO:0016787//GO:0005089//GO:0005524//GO:0003677//GO:0008168//GO:0008009//GO:0003676	protein-L-isoaspartate (D-aspartate) O-methyltransferase activity//hydrolase activity//Rho guanyl-nucleotide exchange factor activity//ATP binding//DNA binding//methyltransferase activity//chemokine activity//nucleic acid binding	GO:0005737//GO:0005576	cytoplasm//extracellular region	KOG0331	ATP-dependent RNA helicase
Cluster-2399.16351	3958.66	156.16	1688	678330957	CDW78858.1	dnaj homolog subfamily b member 6-like [Stylonychia lemnae]	--	--	--	K09510	DNAJB4	DnaJ homolog subfamily B member 4	http://www.genome.jp/dbget-bin/www_bget?ko:K09510	Q9HJ83	171	6.7e-11	Chaperone protein DnaJ OS=Thermoplasma acidophilum (strain ATCC 25905 / DSM 1728 / JCM 9062 / NBRC 15155 / AMRC-C165) GN=dnaJ PE=3 SV=1	--	--	--	--	--	--	--	--	KOG0714	Molecular chaperone (DnaJ superfamily)
Cluster-2399.12477	17424.7	155.23	6592	156087358	XP_001611086.1	tyrosine phosphatase [Babesia bovis T2Bo]>gi|154798339|gb|EDO07518.1| tyrosine phosphatase, putative [Babesia bovis]>gi|527100789|dbj|BAN65452.1| tyrosine phosphatase, putative [Babesia bovis]	--	--	--	K18041	PTP4A	protein tyrosine phosphatase type IVA	http://www.genome.jp/dbget-bin/www_bget?ko:K18041	Q54DU9	371	1.7e-33	Probable protein tyrosine phosphatase type IVA A OS=Dictyostelium discoideum GN=DDB_G0292024 PE=3 SV=1	PF09280//PF13414//PF13176//PF00515//PF13181//PF14560//PF00847//PF00102//PF05706//PF01891//PF00240//PF00782	XPC-binding domain//TPR repeat//Tetratricopeptide repeat//Tetratricopeptide repeat//Tetratricopeptide repeat//Ubiquitin-like domain//AP2 domain//Protein-tyrosine phosphatase//Cyclin-dependent kinase inhibitor 3 (CDKN3)//Cobalt uptake substrate-specific transmembrane region//Ubiquitin family//Dual specificity phosphatase, catalytic domain	GO:0035335//GO:0043161//GO:0006355//GO:0006281//GO:0006570//GO:0000041//GO:0006289//GO:0006470	peptidyl-tyrosine dephosphorylation//proteasome-mediated ubiquitin-dependent protein catabolic process//regulation of transcription, DNA-templated//DNA repair//tyrosine metabolic process//transition metal ion transport//nucleotide-excision repair//protein dephosphorylation	GO:0004721//GO:0003700//GO:0003684//GO:0005515//GO:0008138//GO:0004725	phosphoprotein phosphatase activity//transcription factor activity, sequence-specific DNA binding//damaged DNA binding//protein binding//protein tyrosine/serine/threonine phosphatase activity//protein tyrosine phosphatase activity	GO:0016021//GO:0005667	integral component of membrane//transcription factor complex	KOG2836	Protein tyrosine phosphatase IVA1
Cluster-2399.15418	13119.8	154.75	5042	156082397	XP_001608683.1	hypothetical protein [Babesia bovis T2Bo]>gi|154795932|gb|EDO05115.1| hypothetical protein BBOV_I000210 [Babesia bovis]	527100844	AK441686.1	Babesia bovis BBOV_I000230 mRNA for 40S ribosomal protein S5, putative, complete cds, clone: XBBk019114, strain: Texas	--	--	--	--	Q9ZUT9	743	9.4e-77	40S ribosomal protein S5-1 OS=Arabidopsis thaliana GN=RPS5A PE=1 SV=1	PF00448//PF02178//PF01650	SRP54-type protein, GTPase domain//AT hook motif//Peptidase C13 family	GO:0006508//GO:0006614	proteolysis//SRP-dependent cotranslational protein targeting to membrane	GO:0003677//GO:0005525//GO:0008233	DNA binding//GTP binding//peptidase activity	--	--	KOG3291	Ribosomal protein S7
Cluster-2399.13746	11189.5	154.41	4347	833490903	XP_012769303.1	40S ribosomal protein S6, putative [Babesia bigemina]>gi|656186719|emb|CDR97117.1| 40S ribosomal protein S6, putative [Babesia bigemina]	667664740	LK934711.1	Babesia divergens genome assembly 454hybrid_PBjelly ,scaffold Contig1	--	--	--	--	Q9BMX5	697	1.8e-71	40S ribosomal protein S6 OS=Aplysia californica GN=RPS6 PE=2 SV=1	PF00048//PF01092//PF01813	Small cytokines (intecrine/chemokine), interleukin-8 like//Ribosomal protein S6e//ATP synthase subunit D	GO:0006412//GO:0007165//GO:0006955//GO:0006935//GO:0006810//GO:0042254	translation//signal transduction//immune response//chemotaxis//transport//ribosome biogenesis	GO:0008009//GO:0003735//GO:0042626	chemokine activity//structural constituent of ribosome//ATPase activity, coupled to transmembrane movement of substances	GO:0005576//GO:0005840//GO:0005622	extracellular region//ribosome//intracellular	KOG1646	40S ribosomal protein S6
Cluster-2399.13987	3961.52	153.38	1715	833489352	XP_012768809.1	hypothetical protein, conserved [Babesia bigemina]>gi|656186225|emb|CDR96623.1| hypothetical protein, conserved [Babesia bigemina]	--	--	--	--	--	--	--	--	--	--	--	--	--	--	--	--	--	--	--	--	--
Cluster-2399.14100	21150.6	153.19	8049	403334965	EJY66653.1	hypothetical protein OXYTRI_13058 [Oxytricha trifallax]	527171260	HG328235.1	Babesia gibsoni partial 18S rRNA gene, strain Nanjing0009 >gnl|BL_ORD_ID|15311749 Babesia gibsoni partial 18S rRNA gene, strain Nanjing0010 >gnl|BL_ORD_ID|15311749 Babesia gibsoni partial 18S rRNA gene, strain Nanjing1081	--	--	--	--	Q8TGM7	177	6.4e-11	Putative uncharacterized protein ART2 OS=Saccharomyces cerevisiae (strain ATCC 204508 / S288c) GN=ART2 PE=5 SV=1	PF01199	Ribosomal protein L34e	GO:0006412//GO:0042254	translation//ribosome biogenesis	GO:0003735	structural constituent of ribosome	GO:0005840//GO:0005622	ribosome//intracellular	--	--
Cluster-2399.13163	1571.59	151.98	841	73960664	XP_537201.2	PREDICTED: L-selectin isoformX1 [Canis lupus familiaris]	545504915	XM_537201.4	PREDICTED: Canis lupus familiaris selectin L (SELL), transcript variant X1, mRNA	K06495	SELL	selectin, lymphocyte	http://www.genome.jp/dbget-bin/www_bget?ko:K06495	P14151	1046	1.2e-112	L-selectin OS=Homo sapiens GN=SELL PE=1 SV=2	PF00008	EGF-like domain	--	--	GO:0005515	protein binding	--	--	KOG4297	C-type lectin
Cluster-2399.18035	3706.66	151.85	1635	833481950	XP_012766476.1	helicase, putative [Babesia bigemina]>gi|656183449|emb|CDR94290.1| helicase, putative [Babesia bigemina]	--	--	--	--	--	--	--	Q5VRY0	257	6.9e-21	DEAD-box ATP-dependent RNA helicase 39 OS=Oryza sativa subsp. japonica GN=Os01g0184500 PE=2 SV=1	PF00270//PF03852//PF01198	DEAD/DEAH box helicase//DNA mismatch endonuclease Vsr//Ribosomal protein L31e	GO:0042254//GO:0006412//GO:0006298	ribosome biogenesis//translation//mismatch repair	GO:0003735//GO:0004519//GO:0003676//GO:0005524	structural constituent of ribosome//endonuclease activity//nucleic acid binding//ATP binding	GO:0005840//GO:0005622	ribosome//intracellular	KOG0344	ATP-dependent RNA helicase
Cluster-2399.12830	18067	151.28	6997	833490499	XP_012769175.1	ATP-BINDING CASSETTE TRANSPORTER, putative [Babesia bigemina]>gi|656186591|emb|CDR96989.1| ATP-BINDING CASSETTE TRANSPORTER, putative [Babesia bigemina]	667664740	LK934711.1	Babesia divergens genome assembly 454hybrid_PBjelly ,scaffold Contig1	--	--	--	--	Q8T6H8	361	2.6e-32	ABC transporter C family member 1 OS=Dictyostelium discoideum GN=abcC1 PE=3 SV=1	PF13304//PF02367//PF00004//PF00437//PF00005//PF01637//PF03193//PF00910//PF03266//PF06414//PF01926//PF00664//PF00931	AAA domain, putative AbiEii toxin, Type IV TA system//Threonylcarbamoyl adenosine biosynthesis protein TsaE//ATPase family associated with various cellular activities (AAA)//Type II/IV secretion system protein//ABC transporter//Archaeal ATPase//Protein of unknown function, DUF258//RNA helicase//NTPase//Zeta toxin//50S ribosome-binding GTPase//ABC transporter transmembrane region//NB-ARC domain	GO:0006810//GO:0055085//GO:0002949	transport//transmembrane transport//tRNA threonylcarbamoyladenosine modification	GO:0003724//GO:0003924//GO:0016301//GO:0042626//GO:0003723//GO:0005524//GO:0043531//GO:0098519//GO:0016887//GO:0005525	RNA helicase activity//GTPase activity//kinase activity//ATPase activity, coupled to transmembrane movement of substances//RNA binding//ATP binding//ADP binding//nucleotide phosphatase activity, acting on free nucleotides//ATPase activity//GTP binding	GO:0016021	integral component of membrane	KOG0054	Multidrug resistance-associated protein/mitoxantrone resistance protein, ABC superfamily
Cluster-2399.14138	3055.5	150.65	1402	833490979	XP_012769327.1	hypothetical protein, conserved [Babesia bigemina]>gi|656186743|emb|CDR97141.1| hypothetical protein, conserved [Babesia bigemina]	--	--	--	--	--	--	--	--	--	--	--	PF02790	Cytochrome C oxidase subunit II, transmembrane domain	GO:0022900	electron transport chain	--	--	GO:0016021	integral component of membrane	--	--
Cluster-2399.12224	23688.2	149.22	9216	833481057	XP_012766190.1	WD domain, G-beta repeat containing protein, putative [Babesia bigemina]>gi|656183163|emb|CDR94004.1| WD domain, G-beta repeat containing protein, putative [Babesia bigemina]	--	--	--	--	--	--	--	Q54ED4	704	5.7e-72	Glutamate-rich WD repeat-containing protein 1 OS=Dictyostelium discoideum GN=grwd1 PE=3 SV=1	PF09360//PF01553//PF07690//PF07645//PF00193//PF00787//PF00400//PF06888//PF01375	Iron-binding zinc finger CDGSH type//Acyltransferase//Major Facilitator Superfamily//Calcium-binding EGF domain//Extracellular link domain//PX domain//WD domain, G-beta repeat//Putative Phosphatase//Heat-labile enterotoxin alpha chain	GO:0009405//GO:0008152//GO:0007155//GO:0055085	pathogenesis//metabolic process//cell adhesion//transmembrane transport	GO:0005509//GO:0051537//GO:0016791//GO:0035091//GO:0005540//GO:0005515//GO:0003824//GO:0016746	calcium ion binding//2 iron, 2 sulfur cluster binding//phosphatase activity//phosphatidylinositol binding//hyaluronic acid binding//protein binding//catalytic activity//transferase activity, transferring acyl groups	GO:0043231//GO:0016021//GO:0005576	intracellular membrane-bounded organelle//integral component of membrane//extracellular region	KOG0302	Ribosome Assembly protein
Cluster-2399.10514	307.04	147.1	374	156089683	XP_001612248.1	transporter, major facilitator family protein [Babesia bovis]>gi|154799502|gb|EDO08680.1| transporter, major facilitator family protein [Babesia bovis]	--	--	--	--	--	--	--	--	--	--	--	PF07690	Major Facilitator Superfamily	GO:0055085	transmembrane transport	--	--	GO:0016021	integral component of membrane	--	--
Cluster-2399.13948	51026.9	146.59	19902	833481596	XP_012766363.1	hypothetical protein, conserved [Babesia bigemina]>gi|656183336|emb|CDR94177.1| hypothetical protein, conserved [Babesia bigemina]	667664745	LK934716.1	Babesia divergens genome assembly 454hybrid_PBjelly ,scaffold Contig6	K09540	SEC63, DNAJC23	translocation protein SEC63	http://www.genome.jp/dbget-bin/www_bget?ko:K09540	O59922	426	2.1e-39	cAMP-dependent protein kinase regulatory subunit OS=Emericella nidulans (strain FGSC A4 / ATCC 38163 / CBS 112.46 / NRRL 194 / M139) GN=pkaR PE=3 SV=1	PF09726//PF06391//PF05236//PF07851//PF05130//PF00486//PF01035//PF00847//PF05279//PF02892	Transmembrane protein//CDK-activating kinase assembly factor MAT1//Transcription initiation factor TFIID component TAF4 family//TMPIT-like protein//FlgN protein//Transcriptional regulatory protein, C terminal//6-O-methylguanine DNA methyltransferase, DNA binding domain//AP2 domain//Aspartyl beta-hydroxylase N-terminal region//BED zinc finger	GO:0006355//GO:0007049//GO:0006281//GO:0006352//GO:0044780//GO:0000160	regulation of transcription, DNA-templated//cell cycle//DNA repair//DNA-templated transcription, initiation//bacterial-type flagellum assembly//phosphorelay signal transduction system	GO:0003824//GO:0003700//GO:0003677	catalytic activity//transcription factor activity, sequence-specific DNA binding//DNA binding	GO:0016020//GO:0005634//GO:0005667//GO:0005669//GO:0016021	membrane//nucleus//transcription factor complex//transcription factor TFIID complex//integral component of membrane	KOG1113	cAMP-dependent protein kinase types I and II, regulatory subunit
Cluster-2399.14716	4480.13	146.35	1985	118442730	BAF37282.1	secreted antigen 1 [Babesia gibsoni]	118442729	AB246895.1	Babesia gibsoni BgSA1 mRNA for secreted antigen 1, complete cds	--	--	--	--	--	--	--	--	--	--	--	--	--	--	--	--	--	--
Cluster-2399.12235	7032.54	146.2	2972	833491347	XP_012769444.1	hypothetical protein, conserved [Babesia bigemina]>gi|656186860|emb|CDR97258.1| hypothetical protein, conserved [Babesia bigemina]	667664740	LK934711.1	Babesia divergens genome assembly 454hybrid_PBjelly ,scaffold Contig1	K02978	RP-S27e, RPS27	small subunit ribosomal protein S27e	http://www.genome.jp/dbget-bin/www_bget?ko:K02978	Q7RVN2	296	3.8e-25	40S ribosomal protein S27 OS=Neurospora crassa (strain ATCC 24698 / 74-OR23-1A / CBS 708.71 / DSM 1257 / FGSC 987) GN=crp-6 PE=3 SV=1	PF01667//PF01283	Ribosomal protein S27//Ribosomal protein S26e	GO:0006412//GO:0042254	translation//ribosome biogenesis	GO:0003735	structural constituent of ribosome	GO:0005840//GO:0005622	ribosome//intracellular	KOG1779	40s ribosomal protein S27
Cluster-2399.20218	6903	144.73	2949	5932410	AAD56947.1	B-2 integrin [Canis lupus familiaris]	545551445	XM_005638978.1	PREDICTED: Canis lupus familiaris integrin, beta 2 (complement component 3 receptor 3 and 4 subunit) (ITGB2), transcript variant X3, mRNA	K06464	ITGB2	integrin beta 2	http://www.genome.jp/dbget-bin/www_bget?ko:K06464	P32592	3159	0	Integrin beta-2 OS=Bos taurus GN=ITGB2 PE=1 SV=1	--	--	--	--	--	--	--	--	--	--
Cluster-2399.10548	2071	144.55	1066	664733114	XP_008523771.1	PREDICTED: L-selectin isoform X3 [Equus przewalskii]	545504916	XM_005622547.1	PREDICTED: Canis lupus familiaris selectin L (SELL), transcript variant X2, mRNA	K06495	SELL	selectin, lymphocyte	http://www.genome.jp/dbget-bin/www_bget?ko:K06495	Q95198	840	1.1e-88	L-selectin OS=Macaca mulatta GN=SELL PE=2 SV=1	--	--	--	--	--	--	--	--	--	--
Cluster-2399.8187	83.84	144.52	276	--	--	--	--	--	--	--	--	--	--	--	--	--	--	--	--	--	--	--	--	--	--	--	--
Cluster-2399.15941	8544	143.65	3614	833491306	XP_012769431.1	hypothetical protein BBBOND_0311480 [Babesia bigemina]>gi|656186847|emb|CDR97245.1| hypothetical protein BBBOND_0311480 [Babesia bigemina]	--	--	--	K02979	RP-S28e, RPS28	small subunit ribosomal protein S28e	http://www.genome.jp/dbget-bin/www_bget?ko:K02979	P0CT80	166	5.4e-10	40S ribosomal protein S28-B OS=Schizosaccharomyces pombe (strain 972 / ATCC 24843) GN=rps2802 PE=3 SV=1	PF01200	Ribosomal protein S28e	GO:0006412//GO:0042254	translation//ribosome biogenesis	GO:0003735	structural constituent of ribosome	GO:0005840//GO:0005622	ribosome//intracellular	KOG3502	40S ribosomal protein S28
Cluster-2399.13503	34975.6	142.38	14120	833484242	XP_012767195.1	smc family/structural maintenance of chromosome, putative [Babesia bigemina]>gi|656184388|emb|CDR95009.1| smc family/structural maintenance of chromosome, putative [Babesia bigemina]	667664739	LK934710.1	Babesia divergens genome assembly 454hybrid_PBjelly ,scaffold Contig0	--	--	--	--	Q8IED2	2009	4.2e-223	Structural maintenance of chromosomes protein 2 OS=Plasmodium falciparum (isolate 3D7) GN=MAL13P1.96 PE=3 SV=1	PF06156//PF06470//PF05109//PF00481//PF03847//PF00041//PF00528//PF04977//PF00125//PF13304	Protein of unknown function (DUF972)//SMC proteins Flexible Hinge Domain//Herpes virus major outer envelope glycoprotein (BLLF1)//Protein phosphatase 2C//Transcription initiation factor TFIID subunit A//Fibronectin type III domain//Binding-protein-dependent transport system inner membrane component//Septum formation initiator//Core histone H2A/H2B/H3/H4//AAA domain, putative AbiEii toxin, Type IV…	GO:0007049//GO:0006352//GO:0006260//GO:0019058//GO:0006810//GO:0051276	cell cycle//DNA-templated transcription, initiation//DNA replication//viral life cycle//transport//chromosome organization	GO:0005524//GO:0005515//GO:0003824//GO:0003677	ATP binding//protein binding//catalytic activity//DNA binding	GO:0005669//GO:0016020//GO:0005694//GO:0019031	transcription factor TFIID complex//membrane//chromosome//viral envelope	KOG0933	Structural maintenance of chromosome protein 2 (chromosome condensation complex Condensin, subunit E)
Cluster-2399.10310	6130.54	142.28	2689	156087567	XP_001611190.1	ribosomal protein L15 [Babesia bovis T2Bo]>gi|154798444|gb|EDO07622.1| ribosomal protein L15, putative [Babesia bovis]>gi|527098759|dbj|BAN64439.1| ribosomal protein L15, putative [Babesia bovis]	160550226	EU139213.1	Flustra foliacea putative 60S ribosomal protein RPL15 mRNA, partial cds	K02877	RP-L15e, RPL15	large subunit ribosomal protein L15e	http://www.genome.jp/dbget-bin/www_bget?ko:K02877	Q22A30	689	9.2e-71	60S ribosomal protein L15 OS=Tetrahymena thermophila (strain SB210) GN=RPL15 PE=1 SV=1	PF06457//PF03938//PF00827//PF00847	Ectatomin//Outer membrane protein (OmpH-like)//Ribosomal L15//AP2 domain	GO:0042254//GO:0009405//GO:0006811//GO:0006412//GO:0006355	ribosome biogenesis//pathogenesis//ion transport//translation//regulation of transcription, DNA-templated	GO:0005216//GO:0051082//GO:0003735//GO:0003700	ion channel activity//unfolded protein binding//structural constituent of ribosome//transcription factor activity, sequence-specific DNA binding	GO:0005840//GO:0005667//GO:0005576	ribosome//transcription factor complex//extracellular region	KOG1678	60s ribosomal protein L15
Cluster-2399.11799	49077.8	141.28	19861	833481596	XP_012766363.1	hypothetical protein, conserved [Babesia bigemina]>gi|656183336|emb|CDR94177.1| hypothetical protein, conserved [Babesia bigemina]	667664745	LK934716.1	Babesia divergens genome assembly 454hybrid_PBjelly ,scaffold Contig6	--	--	--	--	O59922	426	2.1e-39	cAMP-dependent protein kinase regulatory subunit OS=Emericella nidulans (strain FGSC A4 / ATCC 38163 / CBS 112.46 / NRRL 194 / M139) GN=pkaR PE=3 SV=1	PF05279//PF02892//PF00486//PF00847//PF01035//PF07851//PF05130//PF09726//PF06391//PF05236	Aspartyl beta-hydroxylase N-terminal region//BED zinc finger//Transcriptional regulatory protein, C terminal//AP2 domain//6-O-methylguanine DNA methyltransferase, DNA binding domain//TMPIT-like protein//FlgN protein//Transmembrane protein//CDK-activating kinase assembly factor MAT1//Transcription initiation factor TFIID component TAF4 family	GO:0007049//GO:0006355//GO:0006281//GO:0000160//GO:0044780//GO:0006352	cell cycle//regulation of transcription, DNA-templated//DNA repair//phosphorelay signal transduction system//bacterial-type flagellum assembly//DNA-templated transcription, initiation	GO:0003824//GO:0003700//GO:0003677	catalytic activity//transcription factor activity, sequence-specific DNA binding//DNA binding	GO:0005634//GO:0016020//GO:0005669//GO:0005667//GO:0016021	nucleus//membrane//transcription factor TFIID complex//transcription factor complex//integral component of membrane	KOG1113	cAMP-dependent protein kinase types I and II, regulatory subunit
Cluster-2399.12096	12504.5	141.2	5255	124107209	BAF45423.1	ribosomal phosphoprotein P0 [Babesia gibsoni]>gi|168013801|gb|ACA14449.1| ribosomal phosphoprotein P0 [Babesia gibsoni]	124107208	AB266721.1	Babesia gibsoni mRNA for ribosomal phosphoprotein P0, complete cds	K02941	RP-LP0, RPLP0	large subunit ribosomal protein LP0	http://www.genome.jp/dbget-bin/www_bget?ko:K02941	Q967Y7	766	2.1e-79	60S acidic ribosomal protein P0 OS=Eimeria tenella PE=2 SV=1	PF00466//PF01781//PF00335	Ribosomal protein L10//Ribosomal L38e protein family//Tetraspanin family	GO:0006414//GO:0042254//GO:0006412	translational elongation//ribosome biogenesis//translation	GO:0003735	structural constituent of ribosome	GO:0005622//GO:0005840//GO:0016021	intracellular//ribosome//integral component of membrane	KOG0815	60S acidic ribosomal protein P0
Cluster-2399.9610	676	140.95	528	--	--	--	--	--	--	--	--	--	--	--	--	--	--	--	--	--	--	--	--	--	--	--	--
Cluster-2399.16948	4215	140.87	1946	833491835	XP_012769580.1	Ribosomal RNA large subunit methyltransferase F [Babesia bigemina]>gi|656186996|emb|CDR97394.1| Ribosomal RNA large subunit methyltransferase F [Babesia bigemina]	--	--	--	--	--	--	--	B1JBB3	382	2.6e-35	Ribosomal RNA large subunit methyltransferase F OS=Pseudomonas putida (strain W619) GN=rlmF PE=3 SV=1	PF09445//PF05175//PF05971	RNA cap guanine-N2 methyltransferase//Methyltransferase small domain//Protein of unknown function (DUF890)	GO:0009452//GO:0001510	7-methylguanosine RNA capping//RNA methylation	GO:0008168	methyltransferase activity	--	--	KOG2912	Predicted DNA methylase
Cluster-2399.15406	8832.23	140.86	3796	833490616	XP_012769211.1	hypothetical protein, conserved [Babesia bigemina]>gi|656186627|emb|CDR97025.1| hypothetical protein, conserved [Babesia bigemina]	--	--	--	K11827	AP2S1	AP-2 complex subunit sigma-1	http://www.genome.jp/dbget-bin/www_bget?ko:K11827	Q84WL9	268	8.5e-22	AP-2 complex subunit sigma OS=Arabidopsis thaliana GN=AP17 PE=2 SV=1	--	--	--	--	--	--	--	--	KOG0935	Clathrin adaptor complex, small subunit
Cluster-2399.11730	8126.19	140.43	3523	833493560	XP_012770101.1	hypothetical protein BBBOND_0404030 [Babesia bigemina]>gi|656187589|emb|CDR97915.1| hypothetical protein BBBOND_0404030 [Babesia bigemina]	--	--	--	--	--	--	--	--	--	--	--	PF00927	Transglutaminase family, C-terminal ig like domain	GO:0018149	peptide cross-linking	GO:0003810	protein-glutamine gamma-glutamyltransferase activity	--	--	--	--
Cluster-2399.15263	11822.8	140.15	5018	833490530	XP_012769185.1	protein kinase domain containing protein, putative [Babesia bigemina]>gi|656186601|emb|CDR96999.1| protein kinase domain containing protein, putative [Babesia bigemina]	--	--	--	--	--	--	--	O15865	916	8.2e-97	Calcium-dependent protein kinase 2 OS=Plasmodium falciparum (isolate K1 / Thailand) GN=CPK2 PE=1 SV=3	PF12763//PF05066//PF13833//PF00069//PF00036//PF06293//PF07714//PF13499//PF13405//PF13202	Cytoskeletal-regulatory complex EF hand//HB1, ASXL, restriction endonuclease HTH domain//EF-hand domain pair//Protein kinase domain//EF hand//Lipopolysaccharide kinase (Kdo/WaaP) family//Protein tyrosine kinase//EF-hand domain pair//EF-hand domain//EF hand	GO:0006468//GO:0006355//GO:0006351	protein phosphorylation//regulation of transcription, DNA-templated//transcription, DNA-templated	GO:0005524//GO:0005515//GO:0004672//GO:0016773//GO:0005509	ATP binding//protein binding//protein kinase activity//phosphotransferase activity, alcohol group as acceptor//calcium ion binding	GO:0016020	membrane	--	--
Cluster-2399.13142	11913.6	140.08	5057	156085900	XP_001610359.1	hypothetical protein [Babesia bovis T2Bo]>gi|154797612|gb|EDO06791.1| conserved hypothetical protein [Babesia bovis]	--	--	--	--	--	--	--	P35754	142	4.6e-07	Glutaredoxin-1 OS=Homo sapiens GN=GLRX PE=1 SV=2	PF03932//PF08122//PF00462//PF08534//PF00198	CutC family//NADH-ubiquinone oxidoreductase B12 subunit family//Glutaredoxin//Redoxin//2-oxoacid dehydrogenases acyltransferase (catalytic domain)	GO:0055070//GO:0008152//GO:0022900//GO:0006118//GO:0045454	copper ion homeostasis//metabolic process//electron transport chain//obsolete electron transport//cell redox homeostasis	GO:0016491//GO:0016746//GO:0015035//GO:0005507//GO:0009055	oxidoreductase activity//transferase activity, transferring acyl groups//protein disulfide oxidoreductase activity//copper ion binding//electron carrier activity	GO:0005747//GO:0005739	mitochondrial respiratory chain complex I//mitochondrion	KOG1752	Glutaredoxin and related proteins
Cluster-2399.11741	8744.83	139.9	3785	156082373	XP_001608671.1	protein transport protein sec61 [Babesia bovis T2Bo]>gi|154795920|gb|EDO05103.1| protein transport protein sec61, putative [Babesia bovis]	156082372	XM_001608621.1	Babesia bovis protein transport protein sec61, putative (BBOV_I000080) partial mRNA	K10956	SEC61A	protein transport protein SEC61 subunit alpha	http://www.genome.jp/dbget-bin/www_bget?ko:K10956	Q54XK2	1640	6.9e-181	Protein transport protein Sec61 subunit alpha OS=Dictyostelium discoideum GN=sec61a PE=3 SV=1	PF10186//PF16716//PF07544//PF00344	Vacuolar sorting 38 and autophagy-related subunit 14//Bone marrow stromal antigen 2//RNA polymerase II transcription mediator complex subunit 9//SecY translocase	GO:0010508//GO:0051607//GO:0015031//GO:0006357	positive regulation of autophagy//defense response to virus//protein transport//regulation of transcription from RNA polymerase II promoter	GO:0001104	RNA polymerase II transcription cofactor activity	GO:0016021//GO:0016020//GO:0016592	integral component of membrane//membrane//mediator complex	KOG1373	Transport protein Sec61, alpha subunit
Cluster-2399.11804	5558.41	139.5	2506	833493837	XP_012770182.1	nucleosome assembly protein 1, putative [Babesia bigemina]>gi|656187670|emb|CDR97996.1| nucleosome assembly protein 1, putative [Babesia bigemina]	--	--	--	K02736	PSMB4	20S proteasome subunit beta 7	http://www.genome.jp/dbget-bin/www_bget?ko:K02736	P28024	407	4.3e-38	Proteasome subunit beta type-4 (Fragment) OS=Xenopus laevis GN=psmb4 PE=2 SV=2	PF06756//PF00682//PF00956//PF00227	Chorion protein S19 C-terminal//HMGL-like//Nucleosome assembly protein (NAP)//Proteasome subunit	GO:0007275//GO:0006334//GO:0051603	multicellular organismal development//nucleosome assembly//proteolysis involved in cellular protein catabolic process	GO:0004298//GO:0003824	threonine-type endopeptidase activity//catalytic activity	GO:0005634//GO:0005839//GO:0042600	nucleus//proteasome core complex//chorion	KOG0185	20S proteasome, regulatory subunit beta type PSMB4/PRE4
Cluster-2399.13741	34605.6	138.63	14345	833480413	XP_012765986.1	hypothetical protein, conserved [Babesia bigemina]>gi|656182959|emb|CDR93800.1| hypothetical protein, conserved [Babesia bigemina]	--	--	--	--	--	--	--	Q8IKG4	788	1.6e-81	1-deoxy-D-xylulose 5-phosphate reductoisomerase, apicoplast OS=Plasmodium falciparum (isolate 3D7) GN=DXR PE=1 SV=1	PF04831//PF01576//PF08436//PF02670//PF04111//PF10473//PF06810//PF00031	Popeye protein conserved region//Myosin tail//1-deoxy-D-xylulose 5-phosphate reductoisomerase C-terminal//1-deoxy-D-xylulose 5-phosphate reductoisomerase//Autophagy protein Apg6//Leucine-rich repeats of kinetochore protein Cenp-F/LEK1//Phage minor structural protein GP20//Cystatin domain	GO:0006914//GO:0055114	autophagy//oxidation-reduction process	GO:0005198//GO:0045502//GO:0004869//GO:0070402//GO:0003774//GO:0008134//GO:0005515//GO:0042803	structural molecule activity//dynein binding//cysteine-type endopeptidase inhibitor activity//NADPH binding//motor activity//transcription factor binding//protein binding//protein homodimerization activity	GO:0016459//GO:0005667//GO:0030286//GO:0016020	myosin complex//transcription factor complex//dynein complex//membrane	--	--
Cluster-2399.12672	10976.9	138.57	4728	156084410	XP_001609688.1	kelch repeat domain containing/Serine/threonine protein phosphatase protein [Babesia bovis T2Bo]>gi|154796940|gb|EDO06120.1| kelch repeat domain containing/Serine/threonine protein phosphatase protein , putative [Babesia bovis]	833484198	XM_012911727.1	Babesia bigemina 40S ribosomal protein S3 protein, putative partial mRNA	K02985	RP-S3e, RPS3	small subunit ribosomal protein S3e	http://www.genome.jp/dbget-bin/www_bget?ko:K02985	Q9LR78	1043	1.4e-111	Serine/threonine-protein phosphatase BSU1 OS=Arabidopsis thaliana GN=BSU1 PE=1 SV=2	PF01344//PF07650//PF00149//PF03089//PF07646	Kelch motif//KH domain//Calcineurin-like phosphoesterase//Recombination activating protein 2//Kelch motif	GO:0006470//GO:0006310	protein dephosphorylation//DNA recombination	GO:0003677//GO:0016787//GO:0003723//GO:0004721//GO:0005515	DNA binding//hydrolase activity//RNA binding//phosphoprotein phosphatase activity//protein binding	GO:0005634	nucleus	KOG3181	40S ribosomal protein S3
Cluster-2399.11032	2593	138.37	1315	301757464	XP_002914578.1	PREDICTED: ras-related C3 botulinum toxin substrate 2 [Ailuropoda melanoleuca]>gi|359320670|ref|XP_538392.4| PREDICTED: ras-related C3 botulinum toxin substrate 2 [Canis lupus familiaris]>gi|472382953|ref|XP_004410860.1| PREDICTED: ras-related C3 botulinum toxin substrate 2 [Odobenus rosmarus divergens]>gi|585181287|ref|XP_006742288.1| PREDICTED: ras-related C3 botulinum toxin substrate 2 [Lepton…	545514929	XM_538392.5	PREDICTED: Canis lupus familiaris ras-related C3 botulinum toxin substrate 2 (rho family, small GTP binding protein Rac2) (RAC2), mRNA	--	--	--	--	Q9TU25	1011	2.1e-108	Ras-related C3 botulinum toxin substrate 2 OS=Bos taurus GN=RAC2 PE=2 SV=1	PF00025//PF00071//PF08477	ADP-ribosylation factor family//Ras family//Ras of Complex, Roc, domain of DAPkinase	GO:0007264	small GTPase mediated signal transduction	GO:0005525	GTP binding	--	--	KOG0393	Ras-related small GTPase, Rho type
Cluster-2399.13736	1297	137.96	788	545504298	XP_005622384.1	PREDICTED: G0/G1 switch protein 2 [Canis lupus familiaris]	545504297	XM_005622327.1	PREDICTED: Canis lupus familiaris G0/G1switch 2 (G0S2), mRNA	--	--	--	--	Q61585	279	9.3e-24	G0/G1 switch protein 2 OS=Mus musculus GN=G0s2 PE=3 SV=1	--	--	--	--	--	--	--	--	--	--
Cluster-2399.6240	413	137.94	426	73971160	XP_852164.1	PREDICTED: cytochrome b-c1 complex subunit 8 [Canis lupus familiaris]	545516769	XM_847071.3	PREDICTED: Canis lupus familiaris ubiquinol-cytochrome c reductase, complex III subunit VII, 9.5kDa (UQCRQ), mRNA	K00418	QCR8, UQCRQ	ubiquinol-cytochrome c reductase subunit 8	http://www.genome.jp/dbget-bin/www_bget?ko:K00418	Q2L897	425	5.9e-41	Cytochrome b-c1 complex subunit 8 OS=Ailuropoda melanoleuca GN=UQCRQ PE=3 SV=3	PF02939//PF10890	UcrQ family//Protein of unknown function (DUF2741)	GO:0015992//GO:0022900//GO:0006119//GO:0006118	proton transport//electron transport chain//oxidative phosphorylation//obsolete electron transport	GO:0008121	ubiquinol-cytochrome-c reductase activity	GO:0005743//GO:0070469	mitochondrial inner membrane//respiratory chain	KOG4116	Ubiquinol cytochrome c reductase, subunit QCR8
Cluster-2399.14199	52680.7	137.73	21843	833485188	XP_012767488.1	splicing factor 3b, subunit 3, 130kD, putative [Babesia bigemina]>gi|656184681|emb|CDR95302.1| splicing factor 3b, subunit 3, 130kD, putative [Babesia bigemina]	859247780	CP003101.2	Leuconostoc mesenteroides subsp. mesenteroides J18, complete genome	K12830	SF3B3, SAP130, RSE1	splicing factor 3B subunit 3	http://www.genome.jp/dbget-bin/www_bget?ko:K12830	Q8DJ40	2412	1.2e-269	Chaperone protein ClpB 1 OS=Thermosynechococcus elongatus (strain BP-1) GN=clpB1 PE=3 SV=1	PF04739//PF03193//PF13640//PF05297//PF00638//PF08477//PF00847//PF02861//PF07724//PF07728//PF00005//PF00158//PF03266//PF05496//PF04851//PF06414//PF00462//PF02367//PF01637//PF00437//PF02973//PF04099//PF01538//PF03178//PF01695//PF04628//PF00004//PF00910//PF10662//PF02050//PF04406//PF02662//PF02902//PF06309	5'-AMP-activated protein kinase beta subunit, interaction domain//Protein of unknown function, DUF258//2OG-Fe(II) oxygenase superfamily//Herpesvirus latent membrane protein 1 (LMP1)//RanBP1 domain//Ras of Complex, Roc, domain of DAPkinase//AP2 domain//Clp amino terminal domain, pathogenicity island component//AAA domain (Cdc48 subfamily)//AAA domain (dynein-related subfamily)//ABC transporter//Si…	GO:0019538//GO:0071973//GO:0007264//GO:0006310//GO:0015948//GO:0006687//GO:0005975//GO:0006810//GO:0006259//GO:0046907//GO:0006355//GO:0006118//GO:0006281//GO:0006576//GO:0006508//GO:0002949//GO:0045454//GO:0006935//GO:0055114//GO:0006888//GO:0019087	protein metabolic process//bacterial-type flagellum-dependent cell motility//small GTPase mediated signal transduction//DNA recombination//methanogenesis//glycosphingolipid metabolic process//carbohydrate metabolic process//transport//DNA metabolic process//intracellular transport//regulation of transcription, DNA-templated//obsolete electron transport//DNA repair//cellular biogenic amine metabol…	GO:0004197//GO:0008234//GO:0005524//GO:0003700//GO:0016787//GO:0003724//GO:0005515//GO:0003676//GO:0016887//GO:0016301//GO:0004308//GO:0003924//GO:0003677//GO:0003824//GO:0098519//GO:0005525//GO:0009055//GO:0009378//GO:0003723//GO:0008134//GO:0015035//GO:0016491//GO:0003774	cysteine-type endopeptidase activity//cysteine-type peptidase activity//ATP binding//transcription factor activity, sequence-specific DNA binding//hydrolase activity//RNA helicase activity//protein binding//nucleic acid binding//ATPase activity//kinase activity//exo-alpha-sialidase activity//GTPase activity//DNA binding//catalytic activity//nucleotide phosphatase activity, acting on free nucleoti…	GO:0009288//GO:0005634//GO:0009379//GO:0005667//GO:0005694//GO:0016021//GO:0005801//GO:0005657//GO:0016020//GO:0005622	bacterial-type flagellum//nucleus//Holliday junction helicase complex//transcription factor complex//chromosome//integral component of membrane//cis-Golgi network//replication fork//membrane//intracellular	KOG1898	Splicing factor 3b, subunit 3
Cluster-2399.8470	48	137.63	254	--	--	--	--	--	--	--	--	--	--	--	--	--	--	--	--	--	--	--	--	--	--	--	--
Cluster-2399.17207	2176	137.27	1152	833492568	XP_012769800.1	hypothetical protein, conserved [Babesia bigemina]>gi|656187261|emb|CDR97614.1| hypothetical protein, conserved [Babesia bigemina]	--	--	--	--	--	--	--	--	--	--	--	PF01184//PF13597	GPR1/FUN34/yaaH family//Anaerobic ribonucleoside-triphosphate reductase	GO:0006206//GO:0006260//GO:0055114	pyrimidine nucleobase metabolic process//DNA replication//oxidation-reduction process	GO:0016491//GO:0008998	oxidoreductase activity//ribonucleoside-triphosphate reductase activity	GO:0016021	integral component of membrane	--	--
Cluster-2399.15983	113	137.04	295	833493909	XP_012770204.1	hypothetical protein BBBOND_0405030 [Babesia bigemina]>gi|656187692|emb|CDR98018.1| hypothetical protein BBBOND_0405030 [Babesia bigemina]	--	--	--	--	--	--	--	--	--	--	--	PF05694	56kDa selenium binding protein (SBP56)	--	--	GO:0008430	selenium binding	--	--	--	--
Cluster-2399.20605	98.2	136.92	287	527102366	BAN66088.1	hypothetical protein BEWA_005210 [Babesia bovis]	--	--	--	--	--	--	--	--	--	--	--	PF00085	Thioredoxin	GO:0045454	cell redox homeostasis	--	--	--	--	--	--
Cluster-2399.16818	2593	136.56	1329	511924721	XP_004781510.1	PREDICTED: purine nucleoside phosphorylase [Mustela putorius furo]	545524174	XM_532617.4	PREDICTED: Canis lupus familiaris purine nucleoside phosphorylase (PNP), transcript variant 1, mRNA	K03783	punA	purine-nucleoside phosphorylase	http://www.genome.jp/dbget-bin/www_bget?ko:K03783	P00491	1288	1.6e-140	Purine nucleoside phosphorylase OS=Homo sapiens GN=PNP PE=1 SV=2	PF01252//PF01048	Signal peptidase (SPase) II//Phosphorylase superfamily	GO:0009116//GO:0006508	nucleoside metabolic process//proteolysis	GO:0003824//GO:0004190	catalytic activity//aspartic-type endopeptidase activity	GO:0016020	membrane	KOG3984	Purine nucleoside phosphorylase
Cluster-2399.13518	598.81	135.89	506	833485888	XP_012767707.1	thiodoxin reductase, putative [Babesia bigemina]>gi|656184900|emb|CDR95521.1| thiodoxin reductase, putative [Babesia bigemina]	--	--	--	K00384	trxB	thioredoxin reductase (NADPH)	http://www.genome.jp/dbget-bin/www_bget?ko:K00384	P61076	389	1.1e-36	Thioredoxin reductase 2 OS=Plasmodium falciparum (isolate 3D7) GN=trxr2 PE=1 SV=2	PF02852//PF07992	Pyridine nucleotide-disulphide oxidoreductase, dimerisation domain//Pyridine nucleotide-disulphide oxidoreductase	GO:0045454//GO:0055114	cell redox homeostasis//oxidation-reduction process	GO:0016491	oxidoreductase activity	--	--	KOG4716	Thioredoxin reductase
Cluster-2399.11894	29033.9	134.86	12407	697890807	XP_009690645.1	ATP-dependent RNA helicase [Theileria orientalis strain Shintoku]>gi|403222212|dbj|BAM40344.1| ATP-dependent RNA helicase [Theileria orientalis strain Shintoku]	667664745	LK934716.1	Babesia divergens genome assembly 454hybrid_PBjelly ,scaffold Contig6	K12614	DDX6, RCK, DHH1	ATP-dependent RNA helicase DDX6/DHH1	http://www.genome.jp/dbget-bin/www_bget?ko:K12614	Q109G2	1537	2e-168	DEAD-box ATP-dependent RNA helicase 12 OS=Oryza sativa subsp. japonica GN=Os10g0503700 PE=2 SV=2	PF02015//PF00503//PF08534//PF06645//PF00578//PF03239//PF00025//PF06990//PF00270//PF04075//PF03193//PF12822//PF00437//PF01926//PF07124//PF04900//PF04722//PF15499//PF00004//PF04995//PF04670//PF00085//PF00125	Glycosyl hydrolase family 45//G-protein alpha subunit//Redoxin//Microsomal signal peptidase 12 kDa subunit (SPC12)//AhpC/TSA family//Iron permease FTR1 family//ADP-ribosylation factor family//Galactose-3-O-sulfotransferase//DEAD/DEAH box helicase//Domain of unknown function (DUF385)//Protein of unknown function, DUF258//Protein of unknown function (DUF3816)//Type II/IV secretion system protein//5…	GO:0006397//GO:0005985//GO:0006470//GO:0007165//GO:0045454//GO:0055114//GO:0006687//GO:0017004//GO:0015886//GO:0006826//GO:0006827//GO:0006810//GO:0009058//GO:0006465//GO:0007186//GO:0005982//GO:0005975	mRNA processing//sucrose metabolic process//protein dephosphorylation//signal transduction//cell redox homeostasis//oxidation-reduction process//glycosphingolipid metabolic process//cytochrome complex assembly//heme transport//iron ion transport//high-affinity iron ion transmembrane transport//transport//biosynthetic process//signal peptide processing//G-protein coupled receptor signaling pathway…	GO:0005525//GO:0001733//GO:0016491//GO:0008233//GO:0005381//GO:0070140//GO:0031683//GO:0005215//GO:0016209//GO:0032183//GO:0019001//GO:0008810//GO:0005198//GO:0004721//GO:0005524//GO:0004871//GO:0003677//GO:0003924//GO:0003676	GTP binding//galactosylceramide sulfotransferase activity//oxidoreductase activity//peptidase activity//iron ion transmembrane transporter activity//SUMO-specific isopeptidase activity//G-protein beta/gamma-subunit complex binding//transporter activity//antioxidant activity//SUMO binding//guanyl nucleotide binding//cellulase activity//structural molecule activity//phosphoprotein phosphatase activ…	GO:0033573//GO:0016020//GO:0005794//GO:0032040//GO:0005787//GO:0016021//GO:0005634//GO:0019028	high-affinity iron permease complex//membrane//Golgi apparatus//small-subunit processome//signal peptidase complex//integral component of membrane//nucleus//viral capsid	KOG0326	ATP-dependent RNA helicase
Cluster-2399.15621	14	134.57	217	--	--	--	--	--	--	--	--	--	--	--	--	--	--	--	--	--	--	--	--	--	--	--	--
Cluster-2399.16615	1244	134.34	780	634889107	XP_007953702.1	PREDICTED: eukaryotic translation initiation factor 3 subunit K isoform X1 [Orycteropus afer afer]	545488618	XM_533679.4	PREDICTED: Canis lupus familiaris eukaryotic translation initiation factor 3, subunit K (EIF3K), transcript variant 1, mRNA	K15028	EIF3K	translation initiation factor 3 subunit K	http://www.genome.jp/dbget-bin/www_bget?ko:K15028	Q3T0V3	1138	2.3e-123	Eukaryotic translation initiation factor 3 subunit K OS=Bos taurus GN=EIF3K PE=2 SV=1	--	--	--	--	--	--	--	--	KOG3252	Uncharacterized conserved protein
Cluster-2399.17495	480	134.23	459	671036182	XP_008708883.1	PREDICTED: LOW QUALITY PROTEIN: moesin [Ursus maritimus]	545558305	XM_843243.3	PREDICTED: Canis lupus familiaris moesin (MSN), transcript variant X2, mRNA	K05763	MSN	moesin	http://www.genome.jp/dbget-bin/www_bget?ko:K05763	P26042	443	5.3e-43	Moesin OS=Sus scrofa GN=MSN PE=2 SV=3	--	--	--	--	--	--	--	--	KOG3529	Radixin, moesin and related proteins of the ERM family
Cluster-2399.13172	21934.5	133.74	9513	833484467	XP_012767266.1	hypothetical protein, conserved [Babesia bigemina]>gi|656184459|emb|CDR95080.1| hypothetical protein, conserved [Babesia bigemina]	--	--	--	K11088	SNRPD3, SMD3	small nuclear ribonucleoprotein D3	http://www.genome.jp/dbget-bin/www_bget?ko:K11088	Q9LM92	288	1e-23	Small nuclear ribonucleoprotein SmD3b OS=Arabidopsis thaliana GN=SMD3B PE=2 SV=1	PF01956//PF08053//PF12906//PF00498//PF13639//PF06743//PF13181//PF00599	Integral membrane protein DUF106//Tryptophanase operon leader peptide//RING-variant domain//FHA domain//Ring finger domain//FAST kinase-like protein, subdomain 1//Tetratricopeptide repeat//Influenza Matrix protein (M2)	GO:0031554//GO:0015992//GO:0031556	regulation of DNA-templated transcription, termination//proton transport//transcriptional attenuation by ribosome	GO:0008270//GO:0004672//GO:0005515//GO:0015078	zinc ion binding//protein kinase activity//protein binding//hydrogen ion transmembrane transporter activity	GO:0055036//GO:0016020//GO:0033644	virion membrane//membrane//host cell membrane	KOG3172	Small nuclear ribonucleoprotein Sm D3
Cluster-2399.12336	2298	132.93	1233	625292335	XP_007637920.1	PREDICTED: high mobility group protein B2 isoform X2 [Cricetulus griseus]	545542259	XM_543194.4	PREDICTED: Canis lupus familiaris high mobility group box 2 (HMGB2), transcript variant 1, mRNA	K11295	HMGB2	high mobility group protein B2	http://www.genome.jp/dbget-bin/www_bget?ko:K11295	P26583	919	9e-98	High mobility group protein B2 OS=Homo sapiens GN=HMGB2 PE=1 SV=2	PF04690//PF00178//PF11705	YABBY protein//Ets-domain//DNA-directed RNA polymerase III subunit Rpc31	GO:0007275//GO:0006355//GO:0006359	multicellular organismal development//regulation of transcription, DNA-templated//regulation of transcription from RNA polymerase III promoter	GO:0003700//GO:0043565	transcription factor activity, sequence-specific DNA binding//sequence-specific DNA binding	GO:0005667	transcription factor complex	--	--
Cluster-2399.16368	622	132.63	522	169234737	NP_001108484.1	selenoprotein W [Canis lupus familiaris]	169234736	NM_001115012.1	Canis lupus familiaris selenoprotein W, 1 (SEPW1), mRNA	--	--	--	--	P63302	304	7.8e-27	Selenoprotein W OS=Homo sapiens GN=SEPW1 PE=1 SV=3	--	--	--	--	--	--	--	--	--	--
Cluster-2399.13301	33420.6	132.42	14500	833491097	XP_012769364.1	dnaK family protein, putative [Babesia bigemina]>gi|656186780|emb|CDR97178.1| dnaK family protein, putative [Babesia bigemina]	833491099	XM_012913911.1	Babesia bigemina hsp90 protein, putative partial mRNA	--	--	--	--	Q4UDU8	1934	2.1e-214	Heat shock protein 90 OS=Theileria annulata GN=TA12105 PE=3 SV=1	PF01926//PF00503//PF01591//PF08397//PF10255//PF00025//PF08477//PF00183//PF06723//PF04670//PF01635//PF00071	50S ribosome-binding GTPase//G-protein alpha subunit//6-phosphofructo-2-kinase//IRSp53/MIM homology domain//RNA polymerase I-associated factor PAF67//ADP-ribosylation factor family//Ras of Complex, Roc, domain of DAPkinase//Hsp90 protein//MreB/Mbl protein//Gtr1/RagA G protein conserved region//Coronavirus M matrix/glycoprotein//Ras family	GO:0007186//GO:0006000//GO:0000902//GO:0019058//GO:0006446//GO:0006950//GO:0007165//GO:0006457//GO:0007264//GO:0006013//GO:0007009	G-protein coupled receptor signaling pathway//fructose metabolic process//cell morphogenesis//viral life cycle//regulation of translational initiation//response to stress//signal transduction//protein folding//small GTPase mediated signal transduction//mannose metabolic process//plasma membrane organization	GO:0051082//GO:0003924//GO:0003873//GO:0004871//GO:0031683//GO:0003743//GO:0019001//GO:0005525//GO:0005524	unfolded protein binding//GTPase activity//6-phosphofructo-2-kinase activity//signal transducer activity//G-protein beta/gamma-subunit complex binding//translation initiation factor activity//guanyl nucleotide binding//GTP binding//ATP binding	GO:0005852//GO:0005737//GO:0005840	eukaryotic translation initiation factor 3 complex//cytoplasm//ribosome	KOG0019	Molecular chaperone (HSP90 family)
Cluster-2399.12163	20230	132.23	8891	833486958	XP_012768044.1	hypothetical protein, conserved [Babesia bigemina]>gi|656185237|emb|CDR95858.1| hypothetical protein, conserved [Babesia bigemina]	--	--	--	K00658	DLST, sucB	2-oxoglutarate dehydrogenase E2 component (dihydrolipoamide succinyltransferase)	http://www.genome.jp/dbget-bin/www_bget?ko:K00658	Q9FLQ4	724	2.7e-74	Dihydrolipoyllysine-residue succinyltransferase component of 2-oxoglutarate dehydrogenase complex 1, mitochondrial OS=Arabidopsis thaliana GN=At5g55070 PE=2 SV=1	PF17122//PF00637//PF17123//PF00198//PF09553//PF13639	Zinc-finger//Region in Clathrin and VPS//RING-like zinc finger//2-oxoacid dehydrogenases acyltransferase (catalytic domain)//Eco47II restriction endonuclease//Ring finger domain	GO:0006886//GO:0016192//GO:0008152//GO:0009307//GO:0006308	intracellular protein transport//vesicle-mediated transport//metabolic process//DNA restriction-modification system//DNA catabolic process	GO:0003677//GO:0016746//GO:0008270//GO:0009036//GO:0005515	DNA binding//transferase activity, transferring acyl groups//zinc ion binding//Type II site-specific deoxyribonuclease activity//protein binding	GO:0009359	Type II site-specific deoxyribonuclease complex	KOG0559	Dihydrolipoamide succinyltransferase (2-oxoglutarate dehydrogenase, E2 subunit)
Cluster-2399.8060	1638.52	132.18	957	527101378	BAN64208.1	superoxide dismutase, putative [Babesia bovis]	697889405	XM_009691651.1	Theileria orientalis strain Shintoku Fe/Mn superoxide dismutase partial mRNA	K04564	SOD2	superoxide dismutase, Fe-Mn family	http://www.genome.jp/dbget-bin/www_bget?ko:K04564	O15905	957	2.7e-102	Superoxide dismutase [Fe] OS=Babesia bovis GN=SODB PE=2 SV=1	PF00081//PF02777	Iron/manganese superoxide dismutases, alpha-hairpin domain//Iron/manganese superoxide dismutases, C-terminal domain	GO:0055114//GO:0006801	oxidation-reduction process//superoxide metabolic process	GO:0004784//GO:0046872	superoxide dismutase activity//metal ion binding	--	--	KOG0876	Manganese superoxide dismutase
Cluster-2399.19798	4745	131.87	2288	4504041	NP_002061.1	guanine nucleotide-binding protein G(i) subunit alpha-2 isoform 1 [Homo sapiens]>gi|384475781|ref|NP_001245036.1| guanine nucleotide-binding protein G(i) subunit alpha-2 [Macaca mulatta]>gi|402860039|ref|XP_003894443.1| PREDICTED: guanine nucleotide-binding protein G(i) subunit alpha-2 isoform X1 [Papio anubis]>gi|635118889|ref|XP_007982488.1| PREDICTED: guanine nucleotide-binding protein G(i) su…	823404559	XM_004399271.2	PREDICTED: Odobenus rosmarus divergens guanine nucleotide binding protein (G protein), alpha inhibiting activity polypeptide 2 (GNAI2), transcript variant X1, mRNA	K04630	GNAI	guanine nucleotide-binding protein G(i) subunit alpha	http://www.genome.jp/dbget-bin/www_bget?ko:K04630	P38400	1830	3.9e-203	Guanine nucleotide-binding protein G(i) subunit alpha-2 OS=Canis familiaris GN=GNAI2 PE=2 SV=2	PF00071//PF00025//PF04670//PF08477//PF00503	Ras family//ADP-ribosylation factor family//Gtr1/RagA G protein conserved region//Ras of Complex, Roc, domain of DAPkinase//G-protein alpha subunit	GO:0051301//GO:0030168//GO:0007186//GO:0007165//GO:0050805//GO:0007213//GO:0007194//GO:0000186//GO:0001973//GO:0006184//GO:0007214//GO:0007193//GO:0007584//GO:0007049//GO:0008284//GO:0007264	cell division//platelet activation//G-protein coupled receptor signaling pathway//signal transduction//negative regulation of synaptic transmission//G-protein coupled acetylcholine receptor signaling pathway//negative regulation of adenylate cyclase activity//activation of MAPKK activity//adenosine receptor signaling pathway//obsolete GTP catabolic process//gamma-aminobutyric acid signaling pathw…	GO:0004871//GO:0003924//GO:0031683//GO:0019001//GO:0001664//GO:0005525//GO:0046872	signal transducer activity//GTPase activity//G-protein beta/gamma-subunit complex binding//guanyl nucleotide binding//G-protein coupled receptor binding//GTP binding//metal ion binding	GO:0045121//GO:0005829//GO:0005834//GO:0005813//GO:0030496//GO:0005634	membrane raft//cytosol//heterotrimeric G-protein complex//centrosome//midbody//nucleus	KOG0082	G-protein alpha subunit (small G protein superfamily)
Cluster-2399.14387	10032.6	131.56	4561	833486119	XP_012767778.1	hypothetical protein, conserved [Babesia bigemina]>gi|656184971|emb|CDR95592.1| hypothetical protein, conserved [Babesia bigemina]	656184222	LK391708.1	Babesia bigemina genome assembly Bbig001 ,chromosome : II	--	--	--	--	P54654	159	4.5e-09	Adenylyl cyclase-associated protein OS=Dictyostelium discoideum GN=cap PE=1 SV=1	PF08603	Adenylate cyclase associated (CAP) C terminal	GO:0007010	cytoskeleton organization	GO:0003779	actin binding	--	--	--	--
Cluster-2399.9138	2767.74	131.52	1445	833485312	XP_012767526.1	helicase associated domain containing protein, putative [Babesia bigemina]>gi|656184719|emb|CDR95340.1| helicase associated domain containing protein, putative [Babesia bigemina]	--	--	--	K12815	DHX38, PRP16	pre-mRNA-splicing factor ATP-dependent RNA helicase DHX38/PRP16	http://www.genome.jp/dbget-bin/www_bget?ko:K12815	O45244	691	2.9e-71	Probable pre-mRNA-splicing factor ATP-dependent RNA helicase mog-4 OS=Caenorhabditis elegans GN=mog-4 PE=1 SV=2	PF04408	Helicase associated domain (HA2)	--	--	GO:0004386	helicase activity	--	--	KOG0922	DEAH-box RNA helicase
Cluster-2399.11161	812	130.33	609	676277757	KFO31870.1	Paraplegin [Fukomys damarensis]	545499486	XM_536749.4	PREDICTED: Canis lupus familiaris ribosomal protein L13 (RPL13), transcript variant X1, mRNA	K02873	RP-L13e, RPL13	large subunit ribosomal protein L13e	http://www.genome.jp/dbget-bin/www_bget?ko:K02873	P26373	789	5.2e-83	60S ribosomal protein L13 OS=Homo sapiens GN=RPL13 PE=1 SV=4	PF06305//PF01294	Protein of unknown function (DUF1049)//Ribosomal protein L13e	GO:0006412//GO:0042254	translation//ribosome biogenesis	GO:0003735	structural constituent of ribosome	GO:0005840//GO:0005887//GO:0005622	ribosome//integral component of plasma membrane//intracellular	KOG3295	60S Ribosomal protein L13
Cluster-2399.14099	1600.3	130.21	951	556739248	XP_005965182.1	PREDICTED: 60S ribosomal protein L10 isoform X1 [Pantholops hodgsonii]	545559895	XM_538206.4	PREDICTED: Canis lupus familiaris ribosomal protein L10 (RPL10), transcript variant X1, mRNA	--	--	--	--	P27635	1153	5.1e-125	60S ribosomal protein L10 OS=Homo sapiens GN=RPL10 PE=1 SV=4	PF00252	Ribosomal protein L16p/L10e	GO:0042254//GO:0006412	ribosome biogenesis//translation	GO:0003735	structural constituent of ribosome	GO:0005840	ribosome	KOG0857	60s ribosomal protein L10
Cluster-2399.13950	7597.62	129.83	3560	156089683	XP_001612248.1	transporter, major facilitator family protein [Babesia bovis]>gi|154799502|gb|EDO08680.1| transporter, major facilitator family protein [Babesia bovis]	--	--	--	--	--	--	--	--	--	--	--	PF07690	Major Facilitator Superfamily	GO:0055085	transmembrane transport	--	--	GO:0016021	integral component of membrane	--	--
Cluster-2399.17455	2041	129.77	1145	671040000	XP_008681951.1	PREDICTED: guanine nucleotide-binding protein subunit beta-2-like 1 [Ursus maritimus]	545516102	XM_005626280.1	PREDICTED: Canis lupus familiaris guanine nucleotide binding protein (G protein), beta polypeptide 2-like 1 (GNB2L1), mRNA	K14753	RACK1	guanine nucleotide-binding protein subunit beta-2-like 1 protein	http://www.genome.jp/dbget-bin/www_bget?ko:K14753	P63247	1707	3.5e-189	Guanine nucleotide-binding protein subunit beta-2-like 1 OS=Gallus gallus GN=GNB2L1 PE=2 SV=1	PF00400	WD domain, G-beta repeat	--	--	GO:0005515	protein binding	--	--	KOG0279	G protein beta subunit-like protein
Cluster-2399.13249	11487.2	129.59	5260	833485260	XP_012767511.1	p68-like protein, putative [Babesia bigemina]>gi|656184704|emb|CDR95325.1| p68-like protein, putative [Babesia bigemina]	698987085	XM_009852222.1	Neurospora tetrasperma FGSC 2508 ATP-dependent RNA helicase dbp-2 mRNA	K13178	DDX17	ATP-dependent RNA helicase DDX17	http://www.genome.jp/dbget-bin/www_bget?ko:K13178	Q5B0J9	1437	3.3e-157	ATP-dependent RNA helicase dbp2 OS=Emericella nidulans (strain FGSC A4 / ATCC 38163 / CBS 112.46 / NRRL 194 / M139) GN=dbp2 PE=3 SV=1	PF09128//PF01135//PF04851//PF00048//PF05175//PF02562//PF00270	Regulator of G protein signalling-like domain//Protein-L-isoaspartate(D-aspartate) O-methyltransferase (PCMT)//Type III restriction enzyme, res subunit//Small cytokines (intecrine/chemokine), interleukin-8 like//Methyltransferase small domain//PhoH-like protein//DEAD/DEAH box helicase	GO:0007165//GO:0006479//GO:0046500//GO:0006935//GO:0043087//GO:0006464//GO:0006955	signal transduction//protein methylation//S-adenosylmethionine metabolic process//chemotaxis//regulation of GTPase activity//cellular protein modification process//immune response	GO:0003676//GO:0008009//GO:0008168//GO:0003677//GO:0005524//GO:0005089//GO:0016787//GO:0004719	nucleic acid binding//chemokine activity//methyltransferase activity//DNA binding//ATP binding//Rho guanyl-nucleotide exchange factor activity//hydrolase activity//protein-L-isoaspartate (D-aspartate) O-methyltransferase activity	GO:0005576//GO:0005737	extracellular region//cytoplasm	KOG0331	ATP-dependent RNA helicase
Cluster-2399.12675	24857	129.11	11122	833488590	XP_012768561.1	hypothetical protein, conserved [Babesia bigemina]>gi|656185977|emb|CDR96375.1| hypothetical protein, conserved [Babesia bigemina]	--	--	--	K01519	ITPA	inosine triphosphate pyrophosphatase	http://www.genome.jp/dbget-bin/www_bget?ko:K01519	Q9UU89	375	9.8e-34	Inosine triphosphate pyrophosphatase OS=Schizosaccharomyces pombe (strain 972 / ATCC 24843) GN=SPCC830.10 PE=3 SV=1	PF00787//PF15741//PF01725//PF06160	PX domain//Ligand-dependent nuclear receptor-interacting factor 1//Ham1 family//Septation ring formation regulator, EzrA	GO:0000921//GO:0007165//GO:0006355	septin ring assembly//signal transduction//regulation of transcription, DNA-templated	GO:0035091//GO:0016787//GO:0042974	phosphatidylinositol binding//hydrolase activity//retinoic acid receptor binding	GO:0016021//GO:0005667//GO:0005940	integral component of membrane//transcription factor complex//septin ring	KOG3222	Inosine triphosphate pyrophosphatase
Cluster-2399.15817	3979.45	128.95	1999	--	--	--	--	--	--	--	--	--	--	--	--	--	--	--	--	--	--	--	--	--	--	--	--
Cluster-2399.12497	20336.1	128.61	9181	833481057	XP_012766190.1	WD domain, G-beta repeat containing protein, putative [Babesia bigemina]>gi|656183163|emb|CDR94004.1| WD domain, G-beta repeat containing protein, putative [Babesia bigemina]	--	--	--	--	--	--	--	Q54ED4	704	5.7e-72	Glutamate-rich WD repeat-containing protein 1 OS=Dictyostelium discoideum GN=grwd1 PE=3 SV=1	PF09360//PF01553//PF07690//PF07645//PF00193//PF00787//PF06888//PF00400	Iron-binding zinc finger CDGSH type//Acyltransferase//Major Facilitator Superfamily//Calcium-binding EGF domain//Extracellular link domain//PX domain//Putative Phosphatase//WD domain, G-beta repeat	GO:0055085//GO:0007155//GO:0008152	transmembrane transport//cell adhesion//metabolic process	GO:0016746//GO:0005515//GO:0005540//GO:0035091//GO:0016791//GO:0051537//GO:0005509	transferase activity, transferring acyl groups//protein binding//hyaluronic acid binding//phosphatidylinositol binding//phosphatase activity//2 iron, 2 sulfur cluster binding//calcium ion binding	GO:0016021//GO:0043231	integral component of membrane//intracellular membrane-bounded organelle	KOG0302	Ribosome Assembly protein
Cluster-2399.9692	1206.8	128.12	789	833493042	XP_012769943.1	translation initiation factor eIF epsilon subunit, putative [Babesia bigemina]>gi|656187404|emb|CDR97757.1| translation initiation factor eIF epsilon subunit, putative [Babesia bigemina]	--	--	--	--	--	--	--	--	--	--	--	PF00483	Nucleotidyl transferase	GO:0009058	biosynthetic process	GO:0016779	nucleotidyltransferase activity	--	--	--	--
Cluster-2399.11701	12495.8	128.09	5763	833491192	XP_012769394.1	U2 small nuclear ribonucleoprotein B', putative [Babesia bigemina]>gi|656186810|emb|CDR97208.1| U2 small nuclear ribonucleoprotein B', putative [Babesia bigemina]	--	--	--	--	--	--	--	P09012	350	4e-31	U1 small nuclear ribonucleoprotein A OS=Homo sapiens GN=SNRPA PE=1 SV=3	PF04847//PF06422//PF06978//PF00076//PF15985//PF07808//PF06363	Calcipressin//CDR ABC transporter//Ribonucleases P/MRP protein subunit POP1//RNA recognition motif. (a.k.a. RRM, RBD, or RNP domain)//KH domain//RED-like protein N-terminal region//Picornaviridae P3A protein	GO:0008033//GO:0019722//GO:0001682//GO:0051252//GO:0006810	tRNA processing//calcium-mediated signaling//tRNA 5'-leader removal//regulation of RNA metabolic process//transport	GO:0005524//GO:0004526//GO:0003676//GO:0003723//GO:0042626	ATP binding//ribonuclease P activity//nucleic acid binding//RNA binding//ATPase activity, coupled to transmembrane movement of substances	GO:0030677//GO:0005634//GO:0019012//GO:0016021	ribonuclease P complex//nucleus//virion//integral component of membrane	KOG4206	Spliceosomal protein snRNP-U1A/U2B
Cluster-2399.15671	985	127.91	692	73972188	XP_532072.2	PREDICTED: allograft inflammatory factor 1 isoform 1 [Canis lupus familiaris]	545518483	XM_532072.4	PREDICTED: Canis lupus familiaris allograft inflammatory factor 1 (AIF1), transcript variant 1, mRNA	K18617	AIF1	allograft inflammatory factor 1	http://www.genome.jp/dbget-bin/www_bget?ko:K18617	P55008	680	2.6e-70	Allograft inflammatory factor 1 OS=Homo sapiens GN=AIF1 PE=1 SV=1	PF13499//PF13202//PF13405//PF00036	EF-hand domain pair//EF hand//EF-hand domain//EF hand	--	--	GO:0005509	calcium ion binding	--	--	KOG0041	Predicted Ca2+-binding protein, EF-Hand protein superfamily
Cluster-2399.13147	2850.98	127.63	1518	510910832	XP_004833554.1	transketolase, pyridine binding domain containing protein [Babesia equi]>gi|428673189|gb|EKX74102.1| transketolase, pyridine binding domain containing protein [Babesia equi strain WA]	667664741	LK934712.1	Babesia divergens genome assembly 454hybrid_PBjelly ,scaffold Contig2	K00167	BCKDHB, bkdA2	2-oxoisovalerate dehydrogenase E1 component beta subunit	http://www.genome.jp/dbget-bin/www_bget?ko:K00167	P21953	1072	2e-115	2-oxoisovalerate dehydrogenase subunit beta, mitochondrial OS=Homo sapiens GN=BCKDHB PE=1 SV=2	PF02780	Transketolase, C-terminal domain	GO:0008152	metabolic process	GO:0003824	catalytic activity	--	--	KOG0524	Pyruvate dehydrogenase E1, beta subunit
Cluster-2399.15183	581.16	126.3	517	--	--	--	--	--	--	--	--	--	--	--	--	--	--	--	--	--	--	--	--	--	--	--	--
Cluster-2399.14318	131	125.91	310	833483114	XP_012766840.1	transporter, putative [Babesia bigemina]>gi|656183813|emb|CDR94654.1| transporter, putative [Babesia bigemina]	--	--	--	--	--	--	--	--	--	--	--	--	--	--	--	--	--	--	--	--	--
Cluster-2399.10236	873	125.17	651	57099775	XP_540516.1	PREDICTED: interferon-induced transmembrane protein 1 [Canis lupus familiaris]	545529681	XM_540516.2	PREDICTED: Canis lupus familiaris interferon-induced transmembrane protein 1-like (LOC483397), mRNA	K06566	IFITM	interferon induced transmembrane protein	http://www.genome.jp/dbget-bin/www_bget?ko:K06566	P13164	337	1.5e-30	Interferon-induced transmembrane protein 1 OS=Homo sapiens GN=IFITM1 PE=1 SV=3	PF04505	Interferon-induced transmembrane protein	GO:0009607	response to biotic stimulus	--	--	GO:0016021	integral component of membrane	--	--
Cluster-2399.9838	535	124.92	499	671015515	XP_008698559.1	PREDICTED: dolichyl-diphosphooligosaccharide--protein glycosyltransferase subunit 4 [Ursus maritimus]	545527289	XM_003432172.2	PREDICTED: Canis lupus familiaris oligosaccharyltransferase 4 homolog (S. cerevisiae) (OST4), mRNA	--	--	--	--	Q99LX8	183	8e-13	Dolichyl-diphosphooligosaccharide--protein glycosyltransferase subunit 4 OS=Mus musculus GN=Ost4 PE=3 SV=1	PF01586	Myogenic Basic domain	GO:0006355//GO:0007517	regulation of transcription, DNA-templated//muscle organ development	GO:0003677	DNA binding	GO:0005634	nucleus	--	--
Cluster-2399.12518	29244.8	124.16	13550	527102570	BAN66190.1	T-complex protein 1 zeta subunit [Babesia bovis]	--	--	--	--	--	--	--	Q5ZJ54	1471	9.7e-161	T-complex protein 1 subunit zeta OS=Gallus gallus GN=CCT6 PE=1 SV=3	PF01663//PF00076//PF01991//PF00118//PF01166//PF01544//PF15233//PF01108//PF06401//PF12763//PF01956//PF09177//PF01380//PF00036//PF07989//PF16367//PF01254//PF13833//PF07542//PF13202//PF10473//PF13499//PF13405//PF13851//PF09127//PF06156//PF01496//PF04977//PF06005//PF08653	Type I phosphodiesterase / nucleotide pyrophosphatase//RNA recognition motif. (a.k.a. RRM, RBD, or RNP domain)//ATP synthase (E/31 kDa) subunit//TCP-1/cpn60 chaperonin family//TSC-22/dip/bun family//CorA-like Mg2+ transporter protein//Synaptonemal complex central element protein 1//Tissue factor//Alpha-2-macroglobulin RAP, C-terminal domain//Cytoskeletal-regulatory complex EF hand//Integral membr…	GO:0043093//GO:0006119//GO:0007128//GO:0007165//GO:0015991//GO:0015992//GO:0008608//GO:0006355//GO:0043461//GO:0007283//GO:0019370//GO:0006260//GO:0030001//GO:0000917//GO:0005975//GO:0055085//GO:0070193//GO:0048870//GO:0048193//GO:0007130//GO:0007049	FtsZ-dependent cytokinesis//oxidative phosphorylation//meiotic prophase I//signal transduction//ATP hydrolysis coupled proton transport//proton transport//attachment of spindle microtubules to kinetochore//regulation of transcription, DNA-templated//proton-transporting ATP synthase complex assembly//spermatogenesis//leukotriene biosynthetic process//DNA replication//metal ion transport//barrier s…	GO:0008237//GO:0042803//GO:0008201//GO:0008134//GO:0008270//GO:0050750//GO:0003824//GO:0005509//GO:0045502//GO:0003677//GO:0003676//GO:0005515//GO:0015078//GO:0046961//GO:0030246//GO:0046873//GO:0005524//GO:0003700	metallopeptidase activity//protein homodimerization activity//heparin binding//transcription factor binding//zinc ion binding//low-density lipoprotein particle receptor binding//catalytic activity//calcium ion binding//dynein binding//DNA binding//nucleic acid binding//protein binding//hydrogen ion transmembrane transporter activity//proton-transporting ATPase activity, rotational mechanism//carb…	GO:0072686//GO:0033178//GO:0000786//GO:0016020//GO:0000795//GO:0005815//GO:0042729//GO:0030286//GO:0031514//GO:0005737//GO:0005783//GO:0005634//GO:0005667//GO:0033179	mitotic spindle//proton-transporting two-sector ATPase complex, catalytic domain//nucleosome//membrane//synaptonemal complex//microtubule organizing center//DASH complex//dynein complex//motile cilium//cytoplasm//endoplasmic reticulum//nucleus//transcription factor complex//proton-transporting V-type ATPase, V0 domain	KOG0359	Chaperonin complex component, TCP-1 zeta subunit (CCT6)
Cluster-2399.16009	1663.84	124.11	1014	833483478	XP_012766957.1	HAD superfamily hydrolase, putative [Babesia bigemina]>gi|656183930|emb|CDR94771.1| HAD superfamily hydrolase, putative [Babesia bigemina]	--	--	--	--	--	--	--	--	--	--	--	--	--	--	--	--	--	--	--	--	--
Cluster-2399.10290	92	123.74	289	--	--	--	--	--	--	--	--	--	--	--	--	--	--	PF04277	Oxaloacetate decarboxylase, gamma chain	GO:0006814//GO:0006525//GO:0071436//GO:0006560//GO:0006090	sodium ion transport//arginine metabolic process//sodium ion export//proline metabolic process//pyruvate metabolic process	GO:0008948//GO:0015081	oxaloacetate decarboxylase activity//sodium ion transmembrane transporter activity	GO:0016020	membrane	--	--
Cluster-2399.16897	2181.33	122.18	1265	156085920	XP_001610369.1	hypothetical protein [Babesia bovis T2Bo]>gi|154797622|gb|EDO06801.1| hypothetical protein BBOV_IV004400 [Babesia bovis]	--	--	--	--	--	--	--	--	--	--	--	--	--	--	--	--	--	--	--	--	--
Cluster-2399.11119	4289.94	122.11	2240	671027665	XP_008704633.1	PREDICTED: leukotriene-B(4) omega-hydroxylase 2 isoform X1 [Ursus maritimus]	671027664	XM_008706411.1	PREDICTED: Ursus maritimus leukotriene-B(4) omega-hydroxylase 2 (LOC103677173), transcript variant X1, mRNA	K17726	CYP4F2_3	leukotriene-B4 20-monooxygenase / phylloquinone omega-hydroxylase	http://www.genome.jp/dbget-bin/www_bget?ko:K17726	Q08477	2241	8.3e-251	Docosahexaenoic acid omega-hydroxylase CYP4F3 OS=Homo sapiens GN=CYP4F3 PE=1 SV=2	PF00067	Cytochrome P450	GO:0055114	oxidation-reduction process	GO:0020037//GO:0016705//GO:0005506	heme binding//oxidoreductase activity, acting on paired donors, with incorporation or reduction of molecular oxygen//iron ion binding	--	--	--	--
Cluster-2399.12124	3247	121.95	1760	795143575	XP_011793093.1	PREDICTED: actin-related protein 3 isoform X1 [Colobus angolensis palliatus]>gi|795323842|ref|XP_011825697.1| PREDICTED: actin-related protein 3 isoform X1 [Mandrillus leucophaeus]	545532049	XM_848216.3	PREDICTED: Canis lupus familiaris ARP3 actin-related protein 3 homolog B (yeast) (ACTR3B), transcript variant 2, mRNA	K18584	ACTR3, ARP3	actin-related protein 3	http://www.genome.jp/dbget-bin/www_bget?ko:K18584	P61158	2217	3.9e-248	Actin-related protein 3 OS=Homo sapiens GN=ACTR3 PE=1 SV=3	PF06723	MreB/Mbl protein	GO:0000902	cell morphogenesis	--	--	--	--	KOG0678	Actin-related protein Arp2/3 complex, subunit Arp3
Cluster-2399.12517	4867	121.66	2515	664726035	XP_008520162.1	PREDICTED: 78 kDa glucose-regulated protein, partial [Equus przewalskii]	545513347	XM_858292.3	PREDICTED: Canis lupus familiaris heat shock 70kDa protein 5 (glucose-regulated protein, 78kDa) (HSPA5), transcript variant 5, mRNA	K09490	HSPA5, BIP	heat shock 70kDa protein 5	http://www.genome.jp/dbget-bin/www_bget?ko:K09490	P29844	2643	2.3e-297	Heat shock 70 kDa protein cognate 3 OS=Drosophila melanogaster GN=Hsc70-3 PE=2 SV=2	PF06455//PF01791//PF01020//PF01968//PF06723//PF02782	NADH dehydrogenase subunit 5 C-terminus//DeoC/LacD family aldolase//Ribosomal L40e family//Hydantoinase/oxoprolinase//MreB/Mbl protein//FGGY family of carbohydrate kinases, C-terminal domain	GO:0015992//GO:0042773//GO:0042254//GO:0006814//GO:0000902//GO:0006120//GO:0055114//GO:0005975//GO:0006744//GO:0006412	proton transport//ATP synthesis coupled electron transport//ribosome biogenesis//sodium ion transport//cell morphogenesis//mitochondrial electron transport, NADH to ubiquinone//oxidation-reduction process//carbohydrate metabolic process//ubiquinone biosynthetic process//translation	GO:0016787//GO:0016829//GO:0003735//GO:0016773//GO:0008137	hydrolase activity//lyase activity//structural constituent of ribosome//phosphotransferase activity, alcohol group as acceptor//NADH dehydrogenase (ubiquinone) activity	GO:0005840	ribosome	KOG0100	Molecular chaperones GRP78/BiP/KAR2, HSP70 superfamily
Cluster-2399.14767	2484.35	121.54	1411	833488038	XP_012768388.1	protein phosphatase 2C, putative [Babesia bigemina]>gi|656185804|emb|CDR96202.1| protein phosphatase 2C, putative [Babesia bigemina]	--	--	--	--	--	--	--	O62830	175	1.9e-11	Protein phosphatase 1B OS=Bos taurus GN=PPM1B PE=2 SV=2	PF00957//PF00481	Synaptobrevin//Protein phosphatase 2C	GO:0016192	vesicle-mediated transport	GO:0003824	catalytic activity	GO:0016021	integral component of membrane	KOG0698	Serine/threonine protein phosphatase
Cluster-2399.10054	1660.17	121.43	1029	826307001	XP_012504449.1	PREDICTED: V-type proton ATPase 21 kDa proteolipid subunit [Propithecus coquereli]	545524080	XM_539645.4	PREDICTED: Canis lupus familiaris ATPase, H+ transporting, lysosomal 21kDa, V0 subunit b (ATP6V0B), transcript variant X2, mRNA	K03661	ATPeV0B, ATP6F	V-type H+-transporting ATPase 21kDa proteolipid subunit	http://www.genome.jp/dbget-bin/www_bget?ko:K03661	Q2TA24	955	5e-102	V-type proton ATPase 21 kDa proteolipid subunit OS=Bos taurus GN=ATP6V0B PE=2 SV=1	PF00137	ATP synthase subunit C	GO:0015991//GO:0015992	ATP hydrolysis coupled proton transport//proton transport	GO:0015078	hydrogen ion transmembrane transporter activity	GO:0033177	proton-transporting two-sector ATPase complex, proton-transporting domain	KOG0233	Vacuolar H+-ATPase V0 sector, subunit c''
Cluster-2399.3963	616	121.28	544	345802696	XP_003434952.1	PREDICTED: protein S100-A6 isoform 1 [Canis lupus familiaris]	545505718	XM_003434904.2	PREDICTED: Canis lupus familiaris S100 calcium binding protein A6 (S100A6), transcript variant 1, mRNA	--	--	--	--	Q2EN75	352	2.2e-32	Protein S100-A6 OS=Sus scrofa GN=S100A6 PE=3 SV=1	PF13499//PF00036	EF-hand domain pair//EF hand	--	--	GO:0005509	calcium ion binding	--	--	--	--
Cluster-2399.12984	19383.3	121.08	9292	833484636	XP_012767319.1	dynamin-like protein, putative [Babesia bigemina]>gi|656184512|emb|CDR95133.1| dynamin-like protein, putative [Babesia bigemina]	667664739	LK934710.1	Babesia divergens genome assembly 454hybrid_PBjelly ,scaffold Contig0	K01409	KAE1, tsaD, QRI7	N6-L-threonylcarbamoyladenine synthase	http://www.genome.jp/dbget-bin/www_bget?ko:K01409	Q9VV41	889	2e-93	Probable tRNA N6-adenosine threonylcarbamoyltransferase OS=Drosophila melanogaster GN=CG4933 PE=2 SV=1	PF02671//PF01926//PF06584//PF08131//PF01031//PF01297//PF01399//PF02212	Paired amphipathic helix repeat//50S ribosome-binding GTPase//DIRP//Defensin-like peptide family//Dynamin central region//Zinc-uptake complex component A periplasmic//PCI domain//Dynamin GTPase effector domain	GO:0006351//GO:0007049//GO:0006355//GO:0030001	transcription, DNA-templated//cell cycle//regulation of transcription, DNA-templated//metal ion transport	GO:0003924//GO:0005515//GO:0005525//GO:0046872	GTPase activity//protein binding//GTP binding//metal ion binding	GO:0017053//GO:0005576	transcriptional repressor complex//extracellular region	KOG2708	Predicted metalloprotease with chaperone activity (RNAse H/HSP70 fold)
Cluster-2399.8546	2855	119.56	1605	354622947	NP_001002938.2	cathepsin S precursor [Canis lupus familiaris]	354622946	NM_001002938.2	Canis lupus familiaris cathepsin S (CTSS), mRNA	K01368	CTSS	cathepsin S	http://www.genome.jp/dbget-bin/www_bget?ko:K01368	Q8HY81	1702	1.9e-188	Cathepsin S OS=Canis familiaris GN=CTSS PE=2 SV=1	PF03051//PF00112	Peptidase C1-like family//Papain family cysteine protease	GO:0006508	proteolysis	GO:0004197//GO:0008234	cysteine-type endopeptidase activity//cysteine-type peptidase activity	--	--	KOG1543	Cysteine proteinase Cathepsin L
Cluster-2399.14573	1124	119.33	789	73952273	XP_851559.1	PREDICTED: glutaredoxin-1 isoform X2 [Canis lupus familiaris]>gi|545492676|ref|XP_005618145.1| PREDICTED: glutaredoxin-1 isoform X1 [Canis lupus familiaris]	545492674	XM_846466.3	PREDICTED: Canis lupus familiaris glutaredoxin (thioltransferase) (GLRX), transcript variant X2, mRNA	K03676	grxC, GLRX, GLRX2	glutaredoxin 3	http://www.genome.jp/dbget-bin/www_bget?ko:K03676	P35754	374	9e-35	Glutaredoxin-1 OS=Homo sapiens GN=GLRX PE=1 SV=2	PF00462//PF13417	Glutaredoxin//Glutathione S-transferase, N-terminal domain	GO:0006118//GO:0045454	obsolete electron transport//cell redox homeostasis	GO:0005515//GO:0015035//GO:0009055	protein binding//protein disulfide oxidoreductase activity//electron carrier activity	--	--	KOG1752	Glutaredoxin and related proteins
Cluster-2399.15410	1961.67	119.22	1186	--	--	--	--	--	--	--	--	--	--	--	--	--	--	PF11593	Mediator complex subunit 3 fungal	GO:0006357	regulation of transcription from RNA polymerase II promoter	GO:0001104	RNA polymerase II transcription cofactor activity	GO:0016592	mediator complex	--	--
Cluster-2399.16895	238	118.91	369	--	--	--	823427192	XM_004411071.2	PREDICTED: Odobenus rosmarus divergens cyclin-dependent kinase inhibitor 1B (p27, Kip1) (CDKN1B), mRNA	--	--	--	--	--	--	--	--	--	--	--	--	--	--	--	--	--	--
Cluster-2399.12106	3663	118.9	1996	410963880	XP_003988487.1	PREDICTED: phospholipase B-like 1 [Felis catus]	545546257	XM_005637118.1	PREDICTED: Canis lupus familiaris phospholipase B domain containing 1 (PLBD1), mRNA	--	--	--	--	Q6P4A8	2451	3.3e-275	Phospholipase B-like 1 OS=Homo sapiens GN=PLBD1 PE=1 SV=2	--	--	--	--	--	--	--	--	KOG3774	Uncharacterized conserved protein Lama
Cluster-2399.10280	8	118.54	207	--	--	--	--	--	--	--	--	--	--	--	--	--	--	PF00854	POT family	GO:0006810	transport	GO:0005215	transporter activity	GO:0016020	membrane	--	--
Cluster-2399.11359	5571	118.26	2916	472365705	XP_004402403.1	PREDICTED: polyadenylate-binding protein 1 isoform X1 [Odobenus rosmarus divergens]	545520480	XM_851615.3	PREDICTED: Canis lupus familiaris poly(A) binding protein, cytoplasmic 1 (PABPC1), transcript variant X6, mRNA	K13126	PABPC	polyadenylate-binding protein	http://www.genome.jp/dbget-bin/www_bget?ko:K13126	P61286	3048	0	Polyadenylate-binding protein 1 OS=Bos taurus GN=PABPC1 PE=2 SV=1	PF16367//PF00658//PF08777//PF00076	RNA recognition motif//Poly-adenylate binding protein, unique domain//RNA binding motif//RNA recognition motif. (a.k.a. RRM, RBD, or RNP domain)	--	--	GO:0003676//GO:0003723	nucleic acid binding//RNA binding	--	--	KOG0123	Polyadenylate-binding protein (RRM superfamily)
Cluster-2399.15512	8499.29	118.09	4319	73976847	XP_849307.1	PREDICTED: granulocyte colony-stimulating factor receptor isoformX2 [Canis lupus familiaris]	545523601	XM_844214.3	PREDICTED: Canis lupus familiaris colony stimulating factor 3 receptor (granulocyte) (CSF3R), transcript variant X2, mRNA	--	--	--	--	Q99062	3288	0	Granulocyte colony-stimulating factor receptor OS=Homo sapiens GN=CSF3R PE=1 SV=1	PF00041//PF01114	Fibronectin type III domain//Colipase, N-terminal domain	GO:0016042//GO:0007586	lipid catabolic process//digestion	GO:0008047//GO:0005515	enzyme activator activity//protein binding	GO:0005576	extracellular region	--	--
Cluster-2399.19628	18	118.04	227	--	--	--	--	--	--	--	--	--	--	--	--	--	--	--	--	--	--	--	--	--	--	--	--
Cluster-2399.9420	3590.6	117.91	1976	833491913	XP_012769603.1	SIGNAL RECOGNITION PARTICLE 68 KDA PROTEIN, putative [Babesia bigemina]>gi|656187019|emb|CDR97417.1| SIGNAL RECOGNITION PARTICLE 68 KDA PROTEIN, putative [Babesia bigemina]	--	--	--	--	--	--	--	Q1ZXE8	245	2.1e-19	Signal recognition particle subunit SRP68 OS=Dictyostelium discoideum GN=srp68 PE=3 SV=1	PF16969	RNA-binding signal recognition particle 68	GO:0006614	SRP-dependent cotranslational protein targeting to membrane	GO:0005047//GO:0030942//GO:0008312	signal recognition particle binding//endoplasmic reticulum signal peptide binding//7S RNA binding	GO:0005786	signal recognition particle, endoplasmic reticulum targeting	KOG2460	Signal recognition particle, subunit Srp68
Cluster-2399.16367	1678.29	117.87	1061	833494008	XP_012770234.1	-Ribosome-binding protein 1 [Babesia bigemina]>gi|656187722|emb|CDR98048.1| -Ribosome-binding protein 1 [Babesia bigemina]	--	--	--	--	--	--	--	--	--	--	--	PF07690	Major Facilitator Superfamily	GO:0055085	transmembrane transport	--	--	GO:0016021	integral component of membrane	--	--
Cluster-2399.16318	769	117.74	626	795338053	XP_011929268.1	PREDICTED: LOW QUALITY PROTEIN: guanine nucleotide-binding protein G(I)/G(S)/G(O) subunit gamma-11 [Cercocebus atys]	545522393	XM_003639478.2	PREDICTED: Canis lupus familiaris guanine nucleotide binding protein (G protein), gamma 11 (GNG11), mRNA	K04546	GNG11	guanine nucleotide-binding protein G(I)/G(S)/G(O) subunit gamma-11	http://www.genome.jp/dbget-bin/www_bget?ko:K04546	P61953	374	7.2e-35	Guanine nucleotide-binding protein G(I)/G(S)/G(O) subunit gamma-11 OS=Mus musculus GN=Gng11 PE=1 SV=1	PF14817//PF00631//PF09726	HAUS augmin-like complex subunit 5//GGL domain//Transmembrane protein	GO:0007165//GO:0051225//GO:0007186	signal transduction//spindle assembly//G-protein coupled receptor signaling pathway	GO:0004871	signal transducer activity	GO:0070652//GO:0016021//GO:0005834	HAUS complex//integral component of membrane//heterotrimeric G-protein complex	KOG4119	G protein gamma subunit
Cluster-2399.16103	748	116.74	619	829948004	XP_012599200.1	PREDICTED: transcription elongation factor B polypeptide 2 [Microcebus murinus]	823412288	XM_004403186.2	PREDICTED: Odobenus rosmarus divergens transcription elongation factor B (SIII), polypeptide 2 (18kDa, elongin B) (TCEB2), mRNA	K03873	TCEB2	transcription elongation factor B, polypeptide 2	http://www.genome.jp/dbget-bin/www_bget?ko:K03873	P62869	587	1.4e-59	Transcription elongation factor B polypeptide 2 OS=Mus musculus GN=Tceb2 PE=1 SV=1	PF00240	Ubiquitin family	--	--	GO:0005515	protein binding	--	--	--	--
Cluster-2399.8709	1457	114.59	975	752384574	XP_011235332.1	PREDICTED: sorcin, partial [Ailuropoda melanoleuca]	545522280	XM_532452.4	PREDICTED: Canis lupus familiaris sorcin (SRI), transcript variant X4, mRNA	--	--	--	--	P30626	906	2.3e-96	Sorcin OS=Homo sapiens GN=SRI PE=1 SV=1	PF00036//PF13833//PF13202//PF13499//PF13405//PF00325	EF hand//EF-hand domain pair//EF hand//EF-hand domain pair//EF-hand domain//Bacterial regulatory proteins, crp family	GO:0006355	regulation of transcription, DNA-templated	GO:0005509//GO:0003677	calcium ion binding//DNA binding	--	--	KOG0037	Ca2+-binding protein, EF-Hand protein superfamily
Cluster-2399.18939	890.47	114.58	696	14277700	NP_001007.2	40S ribosomal protein S12 [Homo sapiens]>gi|40254577|ref|NP_035425.2| 40S ribosomal protein S12 [Mus musculus]>gi|47523784|ref|NP_999528.1| 40S ribosomal protein S12 [Sus scrofa]>gi|62461611|ref|NP_001014409.1| 40S ribosomal protein S12 [Bos taurus]>gi|78126139|ref|NP_113897.2| 40S ribosomal protein S12 [Rattus norvegicus]>gi|307548916|ref|NP_001182594.1| ribosomal protein S12 [Macaca mulatta]>gi…	545485361	XM_844580.3	PREDICTED: Canis lupus familiaris ribosomal protein S12 (RPS12), transcript variant 2, mRNA	K02951	RP-S12e, RPS12	small subunit ribosomal protein S12e	http://www.genome.jp/dbget-bin/www_bget?ko:K02951	Q76I81	687	4e-71	40S ribosomal protein S12 OS=Bos taurus GN=RPS12 PE=2 SV=1	PF08136	30S ribosomal protein subunit S22 family	GO:0006614//GO:0006412//GO:0000184//GO:0006415//GO:0042254//GO:0006413//GO:0019083//GO:0006414	SRP-dependent cotranslational protein targeting to membrane//translation//nuclear-transcribed mRNA catabolic process, nonsense-mediated decay//translational termination//ribosome biogenesis//translational initiation//viral transcription//translational elongation	GO:0003735	structural constituent of ribosome	GO:0005739//GO:0022627//GO:0005840	mitochondrion//cytosolic small ribosomal subunit//ribosome	KOG3406	40S ribosomal protein S12
Cluster-2399.10418	2352.02	114.27	1419	545529166	XP_537889.3	PREDICTED: uridine phosphorylase 1 [Canis lupus familiaris]>gi|545560439|ref|XP_003640337.2| PREDICTED: uridine phosphorylase 1-like [Canis lupus familiaris]	545529165	XM_537889.4	PREDICTED: Canis lupus familiaris uridine phosphorylase 1 (UPP1), mRNA >gnl|BL_ORD_ID|16077223 PREDICTED: Canis lupus familiaris uridine phosphorylase 1-like (LOC100856638), mRNA	K00757	udp, UPP	uridine phosphorylase	http://www.genome.jp/dbget-bin/www_bget?ko:K00757	P52624	1242	3.6e-135	Uridine phosphorylase 1 OS=Mus musculus GN=Upp1 PE=1 SV=2	PF01048	Phosphorylase superfamily	GO:0009116//GO:0006206//GO:0009166	nucleoside metabolic process//pyrimidine nucleobase metabolic process//nucleotide catabolic process	GO:0004850//GO:0003824	uridine phosphorylase activity//catalytic activity	GO:0005737	cytoplasm	KOG3728	Uridine phosphorylase
Cluster-2399.9769	33809.5	114.25	16957	284159262	ADB80149.1	LCCL domain-containing protein CCp1 [Babesia divergens]	833490135	XM_012913605.1	Babesia bigemina ribosomal protein L14p/L23e, putative partial mRNA	--	--	--	--	Q89KR6	1635	1.2e-179	Glutamine--tRNA ligase OS=Bradyrhizobium diazoefficiens (strain JCM 10833 / IAM 13628 / NBRC 14792 / USDA 110) GN=glnS PE=3 SV=1	PF04110//PF05478//PF01004//PF06858//PF00238//PF00749//PF00439//PF00069//PF05739//PF08092//PF07714//PF00957//PF00804//PF03950//PF16740//PF00277//PF02130//PF01410	Ubiquitin-like autophagy protein Apg12//Prominin//Flavivirus envelope glycoprotein M//Nucleolar GTP-binding protein 1 (NOG1)//Ribosomal protein L14p/L23e//tRNA synthetases class I (E and Q), catalytic domain//Bromodomain//Protein kinase domain//SNARE domain//Magi peptide toxin family//Protein tyrosine kinase//Synaptobrevin//Syntaxin//tRNA synthetases class I (E and Q), anti-codon binding domain//…	GO:0042254//GO:0006418//GO:0006468//GO:0043039//GO:0019058//GO:0016192//GO:0007067//GO:0007059//GO:0006412//GO:0006953//GO:0000045//GO:0000090//GO:0006364//GO:0006810//GO:0051301//GO:0031110	ribosome biogenesis//tRNA aminoacylation for protein translation//protein phosphorylation//tRNA aminoacylation//viral life cycle//vesicle-mediated transport//mitotic nuclear division//chromosome segregation//translation//acute-phase response//autophagosome assembly//mitotic anaphase//rRNA processing//transport//cell division//regulation of microtubule polymerization or depolymerization	GO:0005525//GO:0016876//GO:0004812//GO:0005201//GO:0004222//GO:0003735//GO:0019871//GO:0005524//GO:0000166//GO:0004672//GO:0008017//GO:0005515	GTP binding//ligase activity, forming aminoacyl-tRNA and related compounds//aminoacyl-tRNA ligase activity//extracellular matrix structural constituent//metalloendopeptidase activity//structural constituent of ribosome//sodium channel inhibitor activity//ATP binding//nucleotide binding//protein kinase activity//microtubule binding//protein binding	GO:0000940//GO:0005581//GO:0005576//GO:0016020//GO:0005578//GO:0005840//GO:0019031//GO:0016021//GO:0005737//GO:0045298//GO:0005876	condensed chromosome outer kinetochore//collagen trimer//extracellular region//membrane//proteinaceous extracellular matrix//ribosome//viral envelope//integral component of membrane//cytoplasm//tubulin complex//spindle microtubule	KOG1148	Glutaminyl-tRNA synthetase
Cluster-2399.12505	32072.6	114.19	16108	156089491	XP_001612152.1	hypothetical protein [Babesia bovis T2Bo]>gi|154799406|gb|EDO08584.1| hypothetical protein BBOV_III010280 [Babesia bovis]	667664743	LK934714.1	Babesia divergens genome assembly 454hybrid_PBjelly ,scaffold Contig4	K06675	SMC4	structural maintenance of chromosome 4	http://www.genome.jp/dbget-bin/www_bget?ko:K06675	P50532	973	6.4e-103	Structural maintenance of chromosomes protein 4 OS=Xenopus laevis GN=smc4 PE=1 SV=1	PF08320//PF13304//PF00005//PF04111//PF06470//PF05715//PF00642//PF06320//PF03273//PF07646//PF06009//PF10473//PF06368//PF01344//PF05132//PF17122	PIG-X / PBN1//AAA domain, putative AbiEii toxin, Type IV TA system//ABC transporter//Autophagy protein Apg6//SMC proteins Flexible Hinge Domain//Piccolo Zn-finger//Zinc finger C-x8-C-x5-C-x3-H type (and similar)//GCN5-like protein 1 (GCN5L1)//Baculovirus gp64 envelope glycoprotein family//Kelch motif//Laminin Domain II//Leucine-rich repeats of kinetochore protein Cenp-F/LEK1//Methylaspartate muta…	GO:0051276//GO:0006351//GO:0006506//GO:0019048//GO:0006383//GO:0006914//GO:0007155//GO:0006144//GO:0006206//GO:0019670	chromosome organization//transcription, DNA-templated//GPI anchor biosynthetic process//modulation by virus of host morphology or physiology//transcription from RNA polymerase III promoter//autophagy//cell adhesion//purine nucleobase metabolic process//pyrimidine nucleobase metabolic process//anaerobic glutamate catabolic process	GO:0050097//GO:0005524//GO:0046872//GO:0003899//GO:0045502//GO:0003677//GO:0005515//GO:0042803//GO:0016887//GO:0008270//GO:0008134	methylaspartate mutase activity//ATP binding//metal ion binding//DNA-directed RNA polymerase activity//dynein binding//DNA binding//protein binding//protein homodimerization activity//ATPase activity//zinc ion binding//transcription factor binding	GO:0019031//GO:0005694//GO:0005666//GO:0005730//GO:0005667//GO:0031083//GO:0005789//GO:0045202//GO:0030286	viral envelope//chromosome//DNA-directed RNA polymerase III complex//nucleolus//transcription factor complex//BLOC-1 complex//endoplasmic reticulum membrane//synapse//dynein complex	KOG0996	Structural maintenance of chromosome protein 4 (chromosome condensation complex Condensin, subunit C)
Cluster-2399.10834	3336	114.06	1908	752438295	XP_002929958.2	PREDICTED: transgelin-2 [Ailuropoda melanoleuca]>gi|752438297|ref|XP_011214918.1| PREDICTED: transgelin-2 [Ailuropoda melanoleuca]	545556964	XM_847648.4	PREDICTED: Canis lupus familiaris transgelin 2 (TAGLN2), mRNA	--	--	--	--	P37802	1048	1.5e-112	Transgelin-2 OS=Homo sapiens GN=TAGLN2 PE=1 SV=3	PF00307	Calponin homology (CH) domain	--	--	GO:0005515	protein binding	--	--	--	--
Cluster-2399.11728	8418.85	114.03	4424	833490796	XP_012769269.1	hypothetical protein, conserved [Babesia bigemina]>gi|656186685|emb|CDR97083.1| hypothetical protein, conserved [Babesia bigemina]	284807357	FJ916047.1	Macaca mulatta U6-2 snRNA gene, complete sequence	K12606	RCD1, CNOT9, CAF40	CCR4-NOT transcription complex subunit 9	http://www.genome.jp/dbget-bin/www_bget?ko:K12606	Q5PQL2	788	5e-82	Cell differentiation protein RCD1 homolog OS=Rattus norvegicus GN=Rqcd1 PE=1 SV=1	PF00069	Protein kinase domain	GO:0006468	protein phosphorylation	GO:0005524//GO:0004672	ATP binding//protein kinase activity	--	--	KOG3036	Protein involved in cell differentiation/sexual development
Cluster-2399.18165	632	113.72	571	332259806	XP_003278974.1	PREDICTED: sorting nexin-3 isoform X1 [Nomascus leucogenys]>gi|344264551|ref|XP_003404355.1| PREDICTED: sorting nexin-3 [Loxodonta africana]>gi|441601366|ref|XP_004087671.1| PREDICTED: sorting nexin-3 isoform X1 [Nomascus leucogenys]>gi|471363892|ref|XP_004372500.1| PREDICTED: sorting nexin-3 isoform X1 [Trichechus manatus latirostris]>gi|504135847|ref|XP_004580396.1| PREDICTED: sorting nexin-3 i…	545520082	XM_849913.4	PREDICTED: Canis lupus familiaris sorting nexin 3 (SNX3), transcript variant X2, mRNA	--	--	--	--	O60493	847	9.3e-90	Sorting nexin-3 OS=Homo sapiens GN=SNX3 PE=1 SV=3	PF00787	PX domain	GO:0007154	cell communication	GO:0019903//GO:0032266//GO:0035091	protein phosphatase binding//phosphatidylinositol-3-phosphate binding//phosphatidylinositol binding	GO:0010008//GO:0005769	endosome membrane//early endosome	KOG2527	Sorting nexin SNX11
Cluster-2399.13703	46989.9	113.42	23637	833489821	XP_012768958.1	hypothetical protein, conserved [Babesia bigemina]>gi|656186374|emb|CDR96772.1| hypothetical protein, conserved [Babesia bigemina]	224966971	AB440627.1	Babesia gibsoni BgGRP mRNA for glucose regulated stress protein, complete cds	--	--	--	--	P29844	1983	7.2e-220	Heat shock 70 kDa protein cognate 3 OS=Drosophila melanogaster GN=Hsc70-3 PE=2 SV=2	PF02629//PF07714//PF00583//PF06516//PF00549//PF13181//PF00847//PF06723//PF07825//PF13414//PF00660//PF01139//PF13380//PF11791//PF13508//PF07361//PF06293//PF00876//PF01113//PF13673//PF06821//PF03708//PF00515//PF00085//PF02230//PF13302//PF00069//PF04346//PF00326//PF02782	CoA binding domain//Protein tyrosine kinase//Acetyltransferase (GNAT) family//Purine nucleoside permease (NUP)//CoA-ligase//Tetratricopeptide repeat//AP2 domain//MreB/Mbl protein//Excisionase-like protein//TPR repeat//Seripauperin and TIP1 family//tRNA-splicing ligase RtcB//CoA binding domain//Aconitate B N-terminal domain//Acetyltransferase (GNAT) domain//Cytochrome b562//Lipopolysaccharide kina…	GO:0009089//GO:0006396//GO:0006099//GO:0006950//GO:0045454//GO:0055114//GO:0022900//GO:0006355//GO:0006468//GO:0006118//GO:0006508//GO:0009085//GO:0000902//GO:0005975//GO:0055085//GO:0034229//GO:0008152//GO:0019643//GO:0042967//GO:0046487//GO:0006310	lysine biosynthetic process via diaminopimelate//RNA processing//tricarboxylic acid cycle//response to stress//cell redox homeostasis//oxidation-reduction process//electron transport chain//regulation of transcription, DNA-templated//protein phosphorylation//obsolete electron transport//proteolysis//lysine biosynthetic process//cell morphogenesis//carbohydrate metabolic process//transmembrane tra…	GO:0003994//GO:0020037//GO:0016773//GO:0005506//GO:0003824//GO:0009055//GO:0008452//GO:0048037//GO:0003677//GO:0005515//GO:0008839//GO:0008236//GO:0034228//GO:0016787//GO:0004672//GO:0005524//GO:0008080//GO:0003700	aconitate hydratase activity//heme binding//phosphotransferase activity, alcohol group as acceptor//iron ion binding//catalytic activity//electron carrier activity//RNA ligase activity//cofactor binding//DNA binding//protein binding//4-hydroxy-tetrahydrodipicolinate reductase//serine-type peptidase activity//ethanolamine transmembrane transporter activity//hydrolase activity//protein kinase activ…	GO:0005921//GO:0042597//GO:0016020//GO:0019031//GO:0016021//GO:0005667	gap junction//periplasmic space//membrane//viral envelope//integral component of membrane//transcription factor complex	KOG0100	Molecular chaperones GRP78/BiP/KAR2, HSP70 superfamily
Cluster-2399.13799	1868	113.16	1189	472343812	XP_004391661.1	PREDICTED: ubiquitin-like-conjugating enzyme ATG3 isoform X1 [Odobenus rosmarus divergens]	545552830	XM_535740.5	PREDICTED: Canis lupus familiaris autophagy related 3 (ATG3), transcript variant X2, mRNA	K08343	ATG3	ubiquitin-like-conjugating enzyme ATG3	http://www.genome.jp/dbget-bin/www_bget?ko:K08343	Q0VCL3	1547	1.3e-170	Ubiquitin-like-conjugating enzyme ATG3 OS=Bos taurus GN=ATG3 PE=2 SV=1	--	--	--	--	--	--	--	--	KOG2981	Protein involved in autophagocytosis during starvation
Cluster-2399.11170	2675.6	113.14	1592	--	--	--	--	--	--	--	--	--	--	--	--	--	--	--	--	--	--	--	--	--	--	--	--
Cluster-2399.13868	20924.3	112.65	10740	833484795	XP_012767369.1	DEAD box RNA helicase, putative [Babesia bigemina]>gi|656184562|emb|CDR95183.1| DEAD box RNA helicase, putative [Babesia bigemina]	687955677	LL035282.1	Trichobilharzia regenti genome assembly T_regenti_v1_0_4 ,scaffold TRE_scaffold0035097	--	--	--	--	Q53RK8	1508	3.9e-165	DEAD-box ATP-dependent RNA helicase 21 OS=Oryza sativa subsp. japonica GN=Os03g0708600 PE=2 SV=1	PF10389//PF01282//PF04851//PF00270//PF01040//PF08513//PF00806//PF00400	Bacteriophage coat protein B//Ribosomal protein S24e//Type III restriction enzyme, res subunit//DEAD/DEAH box helicase//UbiA prenyltransferase family//LisH//Pumilio-family RNA binding repeat//WD domain, G-beta repeat	GO:0006412//GO:0042254	translation//ribosome biogenesis	GO:0005515//GO:0003676//GO:0005524//GO:0004659//GO:0003735//GO:0003723//GO:0016787//GO:0003677	protein binding//nucleic acid binding//ATP binding//prenyltransferase activity//structural constituent of ribosome//RNA binding//hydrolase activity//DNA binding	GO:0019028//GO:0016021//GO:0005840//GO:0005622	viral capsid//integral component of membrane//ribosome//intracellular	KOG0333	U5 snRNP-like RNA helicase subunit
Cluster-2399.15576	2718	112.57	1620	671038338	XP_008709955.1	PREDICTED: calreticulin [Ursus maritimus]	545534510	XM_862217.3	PREDICTED: Canis lupus familiaris calreticulin (CALR), transcript variant 4, mRNA	K08057	CALR	calreticulin	http://www.genome.jp/dbget-bin/www_bget?ko:K08057	P28491	1753	2.3e-194	Calreticulin OS=Sus scrofa GN=CALR PE=1 SV=3	PF00262//PF07267//PF06459	Calreticulin family//Nucleopolyhedrovirus capsid protein P87//Ryanodine Receptor TM 4-6	GO:0006457//GO:0006874//GO:0006816	protein folding//cellular calcium ion homeostasis//calcium ion transport	GO:0005509//GO:0051082//GO:0005219	calcium ion binding//unfolded protein binding//ryanodine-sensitive calcium-release channel activity	GO:0016021//GO:0005622//GO:0019028//GO:0005783	integral component of membrane//intracellular//viral capsid//endoplasmic reticulum	KOG0674	Calreticulin
Cluster-2399.15648	2080	112.27	1303	168693631	NP_001108221.1	selenoprotein X, 1 [Canis lupus familiaris]	168693630	NM_001114749.1	Canis lupus familiaris selenoprotein X, 1 (SEPX1), mRNA	K07305	msrB	peptide-methionine (R)-S-oxide reductase	http://www.genome.jp/dbget-bin/www_bget?ko:K07305	Q9NZV6	574	9.6e-58	Methionine-R-sulfoxide reductase B1 OS=Homo sapiens GN=MSRB1 PE=1 SV=3	PF01155//PF01096//PF01641	Hydrogenase/urease nickel incorporation, metallochaperone, hypA//Transcription factor S-II (TFIIS)//SelR domain	GO:0006351//GO:0055114//GO:0006464	transcription, DNA-templated//oxidation-reduction process//cellular protein modification process	GO:0003676//GO:0033743//GO:0016151//GO:0008270	nucleic acid binding//peptide-methionine (R)-S-oxide reductase activity//nickel cation binding//zinc ion binding	--	--	KOG0856	Predicted pilin-like transcription factor
Cluster-2399.12727	25778.5	112.14	13230	166156116	ABY83000.1	57-kDa merozoite antigen [Babesia gibsoni]	166156115	EU236951.1	Babesia gibsoni strain TWN2 isolate 1 57-kDa merozoite antigen (P57) gene, complete cds	K01883	CARS, cysS	cysteinyl-tRNA synthetase	http://www.genome.jp/dbget-bin/www_bget?ko:K01883	Q5F408	961	1.3e-101	Cysteine--tRNA ligase, cytoplasmic OS=Gallus gallus GN=CARS PE=2 SV=1	PF07487//PF01111//PF00749//PF03419//PF01507//PF00076//PF09334//PF11722//PF00133	SopE GEF domain//Cyclin-dependent kinase regulatory subunit//tRNA synthetases class I (E and Q), catalytic domain//Sporulation factor SpoIIGA//Phosphoadenosine phosphosulfate reductase family//RNA recognition motif. (a.k.a. RRM, RBD, or RNP domain)//tRNA synthetases class I (M)//CCCH zinc finger in TRM13 protein//tRNA synthetases class I (I, L, M and V)	GO:0007049//GO:0043087//GO:0006418//GO:0043039//GO:0031532//GO:0006508//GO:0008152//GO:0090630//GO:0045859//GO:0009405//GO:0030436	cell cycle//regulation of GTPase activity//tRNA aminoacylation for protein translation//tRNA aminoacylation//actin cytoskeleton reorganization//proteolysis//metabolic process//activation of GTPase activity//regulation of protein kinase activity//pathogenesis//asexual sporulation	GO:0003824//GO:0005524//GO:0000166//GO:0004190//GO:0003676//GO:0004812//GO:0016538//GO:0005085//GO:0016876//GO:0008168	catalytic activity//ATP binding//nucleotide binding//aspartic-type endopeptidase activity//nucleic acid binding//aminoacyl-tRNA ligase activity//cyclin-dependent protein serine/threonine kinase regulator activity//guanyl-nucleotide exchange factor activity//ligase activity, forming aminoacyl-tRNA and related compounds//methyltransferase activity	--	--	KOG2007	Cysteinyl-tRNA synthetase
Cluster-1372.0	19	112.1	230	--	--	--	823396750	XM_012560513.1	PREDICTED: Odobenus rosmarus divergens basic salivary proline-rich protein 2-like (LOC105757154), mRNA	--	--	--	--	--	--	--	--	--	--	--	--	--	--	--	--	--	--
Cluster-2399.5893	34	111.48	249	833486539	XP_012767911.1	aminopeptidase, putative [Babesia bigemina]>gi|656185104|emb|CDR95725.1| aminopeptidase, putative [Babesia bigemina]	--	--	--	--	--	--	--	P37893	294	5.4e-26	Aminopeptidase N OS=Caulobacter crescentus (strain ATCC 19089 / CB15) GN=pepN PE=3 SV=2	PF01433	Peptidase family M1	--	--	GO:0008270//GO:0008237	zinc ion binding//metallopeptidase activity	--	--	KOG1046	Puromycin-sensitive aminopeptidase and related aminopeptidases
Cluster-2399.16387	1898	110.93	1223	57104538	XP_542966.1	PREDICTED: charged multivesicular body protein 4b [Canis lupus familiaris]>gi|472346796|ref|XP_004393124.1| PREDICTED: charged multivesicular body protein 4b [Odobenus rosmarus divergens]	545540398	XM_542966.4	PREDICTED: Canis lupus familiaris charged multivesicular body protein 4B (CHMP4B), mRNA	K12194	CHMP4, SNF7, VPS32	charged multivesicular body protein 4	http://www.genome.jp/dbget-bin/www_bget?ko:K12194	Q9H444	685	1.2e-70	Charged multivesicular body protein 4b OS=Homo sapiens GN=CHMP4B PE=1 SV=1	PF03357	Snf7	GO:0007034	vacuolar transport	--	--	--	--	KOG1656	Protein involved in glucose derepression and pre-vacuolar endosome protein sorting
Cluster-2399.12411	14	110.51	222	833486539	XP_012767911.1	aminopeptidase, putative [Babesia bigemina]>gi|656185104|emb|CDR95725.1| aminopeptidase, putative [Babesia bigemina]	--	--	--	--	--	--	--	P37893	257	9.4e-22	Aminopeptidase N OS=Caulobacter crescentus (strain ATCC 19089 / CB15) GN=pepN PE=3 SV=2	PF01433	Peptidase family M1	--	--	GO:0008270//GO:0008237	zinc ion binding//metallopeptidase activity	--	--	KOG1046	Puromycin-sensitive aminopeptidase and related aminopeptidases
Cluster-2399.14530	1552.89	110.43	1051	156087306	XP_001611060.1	transporter [Babesia bovis T2Bo]>gi|154798313|gb|EDO07492.1| transporter, putative [Babesia bovis]>gi|527100007|dbj|BAN65061.1| transporter, putative [Babesia bovis]	--	--	--	--	--	--	--	--	--	--	--	PF00033//PF09472//PF07690	Cytochrome b/b6/petB//Tetrahydromethanopterin S-methyltransferase, F subunit (MtrF)//Major Facilitator Superfamily	GO:0022904//GO:0015948//GO:0055085//GO:0046656	respiratory electron transport chain//methanogenesis//transmembrane transport//folic acid biosynthetic process	GO:0030269	tetrahydromethanopterin S-methyltransferase activity	GO:0016020//GO:0016021	membrane//integral component of membrane	--	--
Cluster-2399.13402	10797	110.25	5784	156088341	XP_001611577.1	PP-loop family protein [Babesia bovis]>gi|154798831|gb|EDO08009.1| PP-loop family protein [Babesia bovis]	--	--	--	--	--	--	--	Q4P6R3	675	8.3e-69	Cytoplasmic tRNA 2-thiolation protein 1 OS=Ustilago maydis (strain 521 / FGSC 9021) GN=NCS6 PE=3 SV=1	PF03137//PF07690//PF08022//PF07989//PF00172	Organic Anion Transporter Polypeptide (OATP) family//Major Facilitator Superfamily//FAD-binding domain//Centrosomin N-terminal motif 1//Fungal Zn(2)-Cys(6) binuclear cluster domain	GO:0006810//GO:0055114//GO:0055085//GO:0006355	transport//oxidation-reduction process//transmembrane transport//regulation of transcription, DNA-templated	GO:0005215//GO:0016491//GO:0008270//GO:0000981	transporter activity//oxidoreductase activity//zinc ion binding//RNA polymerase II transcription factor activity, sequence-specific DNA binding	GO:0016021//GO:0005815//GO:0005634//GO:0016020	integral component of membrane//microtubule organizing center//nucleus//membrane	KOG2840	Uncharacterized conserved protein with similarity to predicted ATPase of the PP-loop superfamily
Cluster-2399.11670	388	110.14	456	66825017	XP_645863.1	hypothetical protein DDB_G0269312 [Dictyostelium discoideum AX4]>gi|60474069|gb|EAL72006.1| hypothetical protein DDB_G0269312 [Dictyostelium discoideum AX4]	--	--	--	--	--	--	--	--	--	--	--	PF04947//PF07527	Poxvirus Late Transcription Factor VLTF3 like//Hairy Orange	GO:0046782//GO:0006355	regulation of viral transcription//regulation of transcription, DNA-templated	GO:0003677	DNA binding	--	--	--	--
Cluster-2399.12457	868	109.69	704	57098823	XP_533061.1	PREDICTED: protein S100-A11 [Canis lupus familiaris]	545528968	XM_533061.4	PREDICTED: Canis lupus familiaris S100 calcium binding protein A11 (S100A11), mRNA	--	--	--	--	P31949	444	6.1e-43	Protein S100-A11 OS=Homo sapiens GN=S100A11 PE=1 SV=2	PF00036//PF13833//PF13202//PF13499//PF13405//PF12763	EF hand//EF-hand domain pair//EF hand//EF-hand domain pair//EF-hand domain//Cytoskeletal-regulatory complex EF hand	--	--	GO:0005509//GO:0005515	calcium ion binding//protein binding	--	--	--	--
Cluster-2399.11205	1407.49	109.17	985	114326381	NP_001041551.1	proteasome subunit beta type-9 [Canis lupus familiaris]>gi|55162808|emb|CAH63456.1| proteasome (prosome, macropain) subunit, beta type, 9 (large multifunctional protease 2) [Canis lupus familiaris]	114326380	NM_001048086.1	Canis lupus familiaris proteasome (prosome, macropain) subunit, beta type, 9 (large multifunctional peptidase 2) (PSMB9), mRNA	K02741	PSMB9, LMP2	20S proteasome subunit beta 9	http://www.genome.jp/dbget-bin/www_bget?ko:K02741	P28065	673	2.4e-69	Proteasome subunit beta type-9 OS=Homo sapiens GN=PSMB9 PE=1 SV=2	PF00227	Proteasome subunit	GO:0051603	proteolysis involved in cellular protein catabolic process	GO:0004298	threonine-type endopeptidase activity	GO:0044424//GO:0005839	intracellular part//proteasome core complex	KOG0174	20S proteasome, regulatory subunit beta type PSMB6/PSMB9/PRE3
Cluster-2399.14533	1865.88	109.17	1222	156087306	XP_001611060.1	transporter [Babesia bovis T2Bo]>gi|154798313|gb|EDO07492.1| transporter, putative [Babesia bovis]>gi|527100007|dbj|BAN65061.1| transporter, putative [Babesia bovis]	--	--	--	--	--	--	--	--	--	--	--	PF09472//PF07690	Tetrahydromethanopterin S-methyltransferase, F subunit (MtrF)//Major Facilitator Superfamily	GO:0055085//GO:0046656//GO:0015948	transmembrane transport//folic acid biosynthetic process//methanogenesis	GO:0030269	tetrahydromethanopterin S-methyltransferase activity	GO:0016020//GO:0016021	membrane//integral component of membrane	--	--
Cluster-2399.14674	15260.8	109.08	8153	833486443	XP_012767881.1	tetratricopeptide repeat containing domain protein, putative [Babesia bigemina]>gi|656185074|emb|CDR95695.1| tetratricopeptide repeat containing domain protein, putative [Babesia bigemina]	--	--	--	K02940	RP-L9e, RPL9	large subunit ribosomal protein L9e	http://www.genome.jp/dbget-bin/www_bget?ko:K02940	Q54BW6	643	6e-65	Tetratricopeptide repeat protein 27 homolog OS=Dictyostelium discoideum GN=ttc27 PE=3 SV=1	PF00312//PF13176//PF13414//PF00515//PF12437//PF13174//PF13371//PF13181//PF09307//PF10505//PF00347//PF02312//PF13374	Ribosomal protein S15//Tetratricopeptide repeat//TPR repeat//Tetratricopeptide repeat//Glutamine synthetase type III N terminal//Tetratricopeptide repeat//Tetratricopeptide repeat//Tetratricopeptide repeat//CLIP, MHC2 interacting//NMDA receptor-regulated gene protein 2 C-terminus//Ribosomal protein L6//Core binding factor beta subunit//Tetratricopeptide repeat	GO:0019882//GO:0006412//GO:0007165//GO:0009252//GO:0006807//GO:0042254//GO:0006886//GO:0006955	antigen processing and presentation//translation//signal transduction//peptidoglycan biosynthetic process//nitrogen compound metabolic process//ribosome biogenesis//intracellular protein transport//immune response	GO:0019843//GO:0005515//GO:0003713//GO:0042289//GO:0003735//GO:0004356	rRNA binding//protein binding//transcription coactivator activity//MHC class II protein binding//structural constituent of ribosome//glutamate-ammonia ligase activity	GO:0005622//GO:0008023//GO:0042613//GO:0005840//GO:0005634//GO:0016020//GO:0005667	intracellular//transcription elongation factor complex//MHC class II protein complex//ribosome//nucleus//membrane//transcription factor complex	KOG3255	60S ribosomal protein L9
Cluster-2399.12429	8522	108.43	4693	833484007	XP_012767120.1	peptidase_C14 domain containg protein [Babesia bigemina]>gi|656184313|emb|CDR94934.1| peptidase_C14 domain containg protein [Babesia bigemina]	--	--	--	--	--	--	--	A6SDT7	178	2.9e-11	Metacaspase-1 OS=Botryotinia fuckeliana (strain B05.10) GN=casA PE=3 SV=1	PF08091//PF00656//PF02096//PF01530	Spider insecticidal peptide//Caspase domain//60Kd inner membrane protein//Zinc finger, C2HC type	GO:0009405//GO:0006355//GO:0051205//GO:0006508	pathogenesis//regulation of transcription, DNA-templated//protein insertion into membrane//proteolysis	GO:0004197//GO:0008270//GO:0003700	cysteine-type endopeptidase activity//zinc ion binding//transcription factor activity, sequence-specific DNA binding	GO:0016021//GO:0005576//GO:0005634//GO:0005667	integral component of membrane//extracellular region//nucleus//transcription factor complex	KOG1546	Metacaspase involved in regulation of apoptosis
Cluster-2399.14274	125	107.57	318	166343777	ABY86636.1	immunodominant interspersed repeat antigen [Babesia gibsoni]	148832235	EF452231.1	Babesia gibsoni interspersed repeat antigen (IRA) mRNA, complete cds	--	--	--	--	P06916	122	6.1e-06	300 kDa antigen AG231 (Fragment) OS=Plasmodium falciparum (isolate FC27 / Papua New Guinea) GN=FIRA PE=2 SV=1	--	--	--	--	--	--	--	--	--	--
Cluster-2399.14649	2013	107.32	1316	472389316	XP_004413981.1	PREDICTED: triosephosphate isomerase [Odobenus rosmarus divergens]	308082019	NM_001197054.1	Canis lupus familiaris triosephosphate isomerase 1 (TPI1), mRNA	K01803	TPI, tpiA	triosephosphate isomerase (TIM)	http://www.genome.jp/dbget-bin/www_bget?ko:K01803	P60174	1318	5.2e-144	Triosephosphate isomerase OS=Homo sapiens GN=TPI1 PE=1 SV=3	PF06883//PF00121	RNA polymerase I, Rpa2 specific domain//Triosephosphate isomerase	GO:0006094//GO:0006000//GO:0006144//GO:0015976//GO:0006096//GO:0008152//GO:0006020//GO:0006351//GO:0006206//GO:0006013//GO:0046486	gluconeogenesis//fructose metabolic process//purine nucleobase metabolic process//carbon utilization//glycolytic process//metabolic process//inositol metabolic process//transcription, DNA-templated//pyrimidine nucleobase metabolic process//mannose metabolic process//glycerolipid metabolic process	GO:0003899//GO:0004807	DNA-directed RNA polymerase activity//triose-phosphate isomerase activity	GO:0005730//GO:0005634	nucleolus//nucleus	KOG1643	Triosephosphate isomerase
Cluster-2399.16450	209	107.17	366	833486539	XP_012767911.1	aminopeptidase, putative [Babesia bigemina]>gi|656185104|emb|CDR95725.1| aminopeptidase, putative [Babesia bigemina]	--	--	--	K01256	pepN	aminopeptidase N	http://www.genome.jp/dbget-bin/www_bget?ko:K01256	B7EA73	405	1.1e-38	Puromycin-sensitive aminopeptidase OS=Oryza sativa subsp. japonica GN=Os08g0562700 PE=2 SV=1	PF01433	Peptidase family M1	--	--	GO:0008237//GO:0008270	metallopeptidase activity//zinc ion binding	--	--	KOG1046	Puromycin-sensitive aminopeptidase and related aminopeptidases
Cluster-2399.10521	20946.3	106.39	11368	833491245	XP_012769412.1	mitochondrial processing peptidase alpha subunit, putative [Babesia bigemina]>gi|656186828|emb|CDR97226.1| mitochondrial processing peptidase alpha subunit, putative [Babesia bigemina]	156088214	XM_001611464.1	Babesia bovis conserved hypothetical protein (BBOV_III003830) mRNA, complete cds	--	--	--	--	P29677	556	1e-54	Mitochondrial-processing peptidase subunit alpha OS=Solanum tuberosum GN=MPP PE=1 SV=1	PF03901//PF00038//PF08023//PF14672//PF00642//PF00253	Alg9-like mannosyltransferase family//Intermediate filament protein//Frog antimicrobial peptide//Late cornified envelope//Zinc finger C-x8-C-x5-C-x3-H type (and similar)//Ribosomal protein S14p/S29e	GO:0006952//GO:0008544//GO:0042254//GO:0006412	defense response//epidermis development//ribosome biogenesis//translation	GO:0005198//GO:0003735//GO:0046872//GO:0016757	structural molecule activity//structural constituent of ribosome//metal ion binding//transferase activity, transferring glycosyl groups	GO:0005622//GO:0005840//GO:0005882//GO:0005576	intracellular//ribosome//intermediate filament//extracellular region	KOG2067	Mitochondrial processing peptidase, alpha subunit
Cluster-2399.12559	4294.41	106.31	2537	2879882	CAA11263.1	adenosine kinase [Babesia canis]	--	--	--	--	--	--	--	Q9TVW2	179	1.2e-11	Adenosine kinase OS=Toxoplasma gondii GN=AK PE=1 SV=1	--	--	--	--	--	--	--	--	KOG0840	ATP-dependent Clp protease, proteolytic subunit
Cluster-2399.11915	5743	105.41	3332	156089681	XP_001612247.1	asparaginyl-tRNA synthetase family protein [Babesia bovis]>gi|154799501|gb|EDO08679.1| asparaginyl-tRNA synthetase family protein [Babesia bovis]	428682694	CP003947.1	Cyanobacterium aponinum PCC 10605, complete genome	K01893	NARS, asnS	asparaginyl-tRNA synthetase	http://www.genome.jp/dbget-bin/www_bget?ko:K01893	Q6MEC9	1092	2.1e-117	Asparagine--tRNA ligase OS=Protochlamydia amoebophila (strain UWE25) GN=asnS PE=3 SV=1	PF01336//PF01409//PF00152	OB-fold nucleic acid binding domain//tRNA synthetases class II core domain (F)//tRNA synthetases class II (D, K and N)	GO:0043039//GO:0006418//GO:0006531//GO:0006522//GO:0006421	tRNA aminoacylation//tRNA aminoacylation for protein translation//aspartate metabolic process//alanine metabolic process//asparaginyl-tRNA aminoacylation	GO:0003676//GO:0000049//GO:0000166//GO:0005524//GO:0004812//GO:0004816	nucleic acid binding//tRNA binding//nucleotide binding//ATP binding//aminoacyl-tRNA ligase activity//asparagine-tRNA ligase activity	GO:0005737	cytoplasm	KOG0554	Asparaginyl-tRNA synthetase (mitochondrial)
Cluster-2399.15378	15739	105.23	8698	833484271	XP_012767204.1	RNA-binding protein P22H7.02c, putative [Babesia bigemina]>gi|656184397|emb|CDR95018.1| RNA-binding protein P22H7.02c, putative [Babesia bigemina]	--	--	--	K09522	DNAJC2	DnaJ homolog subfamily C member 2	http://www.genome.jp/dbget-bin/www_bget?ko:K09522	Q54PB2	669	6.2e-68	Multiple RNA-binding domain-containing protein 1 OS=Dictyostelium discoideum GN=mrd1 PE=3 SV=1	PF02965//PF00076//PF16367	Vitamin B12 dependent methionine synthase, activation domain//RNA recognition motif. (a.k.a. RRM, RBD, or RNP domain)//RNA recognition motif	GO:0009086	methionine biosynthetic process	GO:0003676//GO:0008705	nucleic acid binding//methionine synthase activity	GO:0005622	intracellular	KOG0110	RNA-binding protein (RRM superfamily)
Cluster-2399.13258	25312.1	105.13	13845	833487401	XP_012768184.1	factor associated with neutral-sphingomyelinase activation, putative [Babesia bigemina]>gi|656185377|emb|CDR95998.1| factor associated with neutral-sphingomyelinase activation, putative [Babesia bigemina]	667664742	LK934713.1	Babesia divergens genome assembly 454hybrid_PBjelly ,scaffold Contig3	--	--	--	--	Q54PP7	581	1.6e-57	BEACH domain-containing protein lvsF OS=Dictyostelium discoideum GN=lvsF PE=3 SV=1	PF08241//PF14560//PF00240//PF03798//PF01209//PF04137//PF05373//PF00400	Methyltransferase domain//Ubiquitin-like domain//Ubiquitin family//TLC domain//ubiE/COQ5 methyltransferase family//Endoplasmic Reticulum Oxidoreductin 1 (ERO1)//L-proline 3-hydroxylase, C-terminal//WD domain, G-beta repeat	GO:0008152//GO:0055114	metabolic process//oxidation-reduction process	GO:0016706//GO:0016671//GO:0008168//GO:0003756//GO:0005515	oxidoreductase activity, acting on paired donors, with incorporation or reduction of molecular oxygen, 2-oxoglutarate as one donor, and incorporation of one atom each of oxygen into both donors//oxidoreductase activity, acting on a sulfur group of donors, disulfide as acceptor//methyltransferase activity//protein disulfide isomerase activity//protein binding	GO:0016021//GO:0005783	integral component of membrane//endoplasmic reticulum	KOG1786	Lysosomal trafficking regulator LYST and related BEACH and WD40 repeat proteins
Cluster-2399.14214	13905	104.96	7734	833488684	XP_012768592.1	DEAD/DEAH box helicase domain containing protein, putative [Babesia bigemina]>gi|656186008|emb|CDR96406.1| DEAD/DEAH box helicase domain containing protein, putative [Babesia bigemina]	--	--	--	K07897	RAB7A	Ras-related protein Rab-7A	http://www.genome.jp/dbget-bin/www_bget?ko:K07897	Q8IY21	708	1.7e-72	Probable ATP-dependent RNA helicase DDX60 OS=Homo sapiens GN=DDX60 PE=1 SV=3	PF00071//PF04670//PF00005//PF00735//PF03266//PF00910//PF10662//PF04851//PF01926//PF09468//PF03193//PF01637//PF08477//PF00270//PF00025//PF05132//PF07724//PF00503	Ras family//Gtr1/RagA G protein conserved region//ABC transporter//Septin//NTPase//RNA helicase//Ethanolamine utilisation - propanediol utilisation//Type III restriction enzyme, res subunit//50S ribosome-binding GTPase//Ydr279p protein family (RNase H2 complex component)//Protein of unknown function, DUF258//Archaeal ATPase//Ras of Complex, Roc, domain of DAPkinase//DEAD/DEAH box helicase//ADP-ri…	GO:0006206//GO:0007165//GO:0006144//GO:0007186//GO:0007264//GO:0006576//GO:0006383//GO:0006351	pyrimidine nucleobase metabolic process//signal transduction//purine nucleobase metabolic process//G-protein coupled receptor signaling pathway//small GTPase mediated signal transduction//cellular biogenic amine metabolic process//transcription from RNA polymerase III promoter//transcription, DNA-templated	GO:0031683//GO:0003676//GO:0016887//GO:0004871//GO:0003677//GO:0003924//GO:0005524//GO:0003899//GO:0098519//GO:0005525//GO:0016787//GO:0003724//GO:0019001//GO:0003723	G-protein beta/gamma-subunit complex binding//nucleic acid binding//ATPase activity//signal transducer activity//DNA binding//GTPase activity//ATP binding//DNA-directed RNA polymerase activity//nucleotide phosphatase activity, acting on free nucleotides//GTP binding//hydrolase activity//RNA helicase activity//guanyl nucleotide binding//RNA binding	GO:0005730//GO:0005634//GO:0005666	nucleolus//nucleus//DNA-directed RNA polymerase III complex	KOG0394	Ras-related GTPase
Cluster-2399.13817	40120.7	104.43	21938	833489732	XP_012768929.1	Predicted ATPase of the ABC class, putative [Babesia bigemina]>gi|656186345|emb|CDR96743.1| Predicted ATPase of the ABC class, putative [Babesia bigemina]	667664740	LK934711.1	Babesia divergens genome assembly 454hybrid_PBjelly ,scaffold Contig1	K02987	RP-S4e, RPS4	small subunit ribosomal protein S4e	http://www.genome.jp/dbget-bin/www_bget?ko:K02987	O62738	793	6.5e-82	40S ribosomal protein S4, X isoform OS=Monodelphis domestica GN=RPS4X PE=2 SV=3	PF00270//PF04113//PF13202//PF13405//PF13499//PF07714//PF02291//PF01479//PF08273//PF02386//PF04988//PF04900//PF04719//PF06293//PF10591//PF01428//PF01654//PF02969//PF00125//PF02702//PF03811//PF05445//PF00069//PF13833//PF00312//PF00036	DEAD/DEAH box helicase//Gpi16 subunit, GPI transamidase component//EF hand//EF-hand domain//EF-hand domain pair//Protein tyrosine kinase//Transcription initiation factor IID, 31kD subunit//S4 domain//Zinc-binding domain of primase-helicase//Cation transport protein//A-kinase anchoring protein 95 (AKAP95)//Fcf1//hTAFII28-like protein conserved region//Lipopolysaccharide kinase (Kdo/WaaP) family//S…	GO:0006352//GO:0006351//GO:0042254//GO:0006812//GO:0006468//GO:0016310//GO:0000160//GO:0006313//GO:0006269//GO:0006412//GO:0007165//GO:0006367//GO:0016255//GO:0055085	DNA-templated transcription, initiation//transcription, DNA-templated//ribosome biogenesis//cation transport//protein phosphorylation//phosphorylation//phosphorelay signal transduction system//transposition, DNA-mediated//DNA replication, synthesis of RNA primer//translation//signal transduction//transcription initiation from RNA polymerase II promoter//attachment of GPI anchor to protein//transm…	GO:0004386//GO:0016773//GO:0003723//GO:0000155//GO:0004673//GO:0008324//GO:0008270//GO:0003896//GO:0003735//GO:0005524//GO:0004672//GO:0003677//GO:0005509//GO:0003676	helicase activity//phosphotransferase activity, alcohol group as acceptor//RNA binding//phosphorelay sensor kinase activity//protein histidine kinase activity//cation transmembrane transporter activity//zinc ion binding//DNA primase activity//structural constituent of ribosome//ATP binding//protein kinase activity//DNA binding//calcium ion binding//nucleic acid binding	GO:0042765//GO:0016020//GO:0005578//GO:0005622//GO:0032040//GO:0005840//GO:0005730//GO:0005634//GO:0009365//GO:0005657	GPI-anchor transamidase complex//membrane//proteinaceous extracellular matrix//intracellular//small-subunit processome//ribosome//nucleolus//nucleus//protein histidine kinase complex//replication fork	KOG0378	40S ribosomal protein S4
Cluster-2399.19202	1214	104.03	916	674090104	XP_008853070.1	PREDICTED: actin-related protein 2/3 complex subunit 4 [Nannospalax galili]	752422402	XM_011232051.1	PREDICTED: Ailuropoda melanoleuca actin related protein 2/3 complex, subunit 4, 20kDa (ARPC4), mRNA	--	--	--	--	P59998	836	2.8e-88	Actin-related protein 2/3 complex subunit 4 OS=Homo sapiens GN=ARPC4 PE=1 SV=3	PF05856	ARP2/3 complex 20 kDa subunit (ARPC4)	GO:0034314//GO:0030041	Arp2/3 complex-mediated actin nucleation//actin filament polymerization	--	--	GO:0005885//GO:0015629	Arp2/3 protein complex//actin cytoskeleton	KOG1876	Actin-related protein Arp2/3 complex, subunit ARPC4
Cluster-2399.9701	1330	104.02	979	73951438	XP_545847.2	PREDICTED: interferon-stimulated gene 20 kDa protein [Canis lupus familiaris]	545493429	XM_545847.4	PREDICTED: Canis lupus familiaris interferon stimulated exonuclease gene 20kDa (ISG20), mRNA	--	--	--	--	Q96AZ6	657	1.7e-67	Interferon-stimulated gene 20 kDa protein OS=Homo sapiens GN=ISG20 PE=1 SV=2	PF01612	3'-5' exonuclease	GO:0006139	nucleobase-containing compound metabolic process	GO:0003676//GO:0008408	nucleic acid binding//3'-5' exonuclease activity	--	--	KOG2249	3'-5' exonuclease
Cluster-2399.10660	2703	104.01	1724	545530386	XP_005631395.1	PREDICTED: lymphocyte-specific protein 1 isoform X3 [Canis lupus familiaris]	545530385	XM_005631338.1	PREDICTED: Canis lupus familiaris lymphocyte-specific protein 1 (LSP1), transcript variant X3, mRNA	K14957	LSP1	lymphocyte-specific protein 1	http://www.genome.jp/dbget-bin/www_bget?ko:K14957	P33241	1083	1.2e-116	Lymphocyte-specific protein 1 OS=Homo sapiens GN=LSP1 PE=1 SV=1	--	--	--	--	--	--	--	--	--	--
Cluster-2399.13311	5650.42	103.95	3325	55742794	NP_001003252.1	T-cell surface glycoprotein CD4 precursor [Canis lupus familiaris]>gi|461714|sp|P33705.1|CD4_CANFA RecName: Full=T-cell surface glycoprotein CD4; AltName: Full=T-cell surface antigen T4/Leu-3; AltName: CD_antigen=CD4; Flags: Precursor>gi|290084|gb|AAB02295.1| CD4 antigen [Canis lupus familiaris]	55742793	NM_001003252.1	Canis lupus familiaris CD4 molecule (CD4), mRNA >gnl|BL_ORD_ID|57090 Canis familiaris CD4 antigen mRNA, complete cds	K06454	CD4	CD4 antigen	http://www.genome.jp/dbget-bin/www_bget?ko:K06454	P33705	2161	2.3e-241	T-cell surface glycoprotein CD4 OS=Canis familiaris GN=CD4 PE=2 SV=1	PF02480//PF00114//PF13895//PF05790	Alphaherpesvirus glycoprotein E//Pilin (bacterial filament)//Immunoglobulin domain//Immunoglobulin C2-set domain	GO:0045058//GO:0006955//GO:0007155	T cell selection//immune response//cell adhesion	GO:0005515	protein binding	GO:0016020//GO:0016021//GO:0009289	membrane//integral component of membrane//pilus	--	--
Cluster-2399.11134	1814.39	103.47	1247	156087306	XP_001611060.1	transporter [Babesia bovis T2Bo]>gi|154798313|gb|EDO07492.1| transporter, putative [Babesia bovis]>gi|527100007|dbj|BAN65061.1| transporter, putative [Babesia bovis]	--	--	--	--	--	--	--	--	--	--	--	PF07690	Major Facilitator Superfamily	GO:0055085	transmembrane transport	--	--	GO:0016021	integral component of membrane	--	--
Cluster-2399.13693	2954.05	103.06	1875	156086690	XP_001610754.1	choline/ethanolamine kinase [Babesia bovis T2Bo]>gi|154798007|gb|EDO07186.1| choline/ethanolamine kinase, putative [Babesia bovis]	--	--	--	--	--	--	--	A7MCT6	334	9.3e-30	Ethanolamine kinase 2 OS=Mus musculus GN=Etnk2 PE=1 SV=1	--	--	--	--	GO:0016772	transferase activity, transferring phosphorus-containing groups	--	--	KOG4720	Ethanolamine kinase
Cluster-2399.13224	57607.7	103.04	31809	833490558	XP_012769193.1	IQ calmodulin-binding domain containing protein, putative [Babesia bigemina]>gi|656186609|emb|CDR97007.1| IQ calmodulin-binding domain containing protein, putative [Babesia bigemina]	667664740	LK934711.1	Babesia divergens genome assembly 454hybrid_PBjelly ,scaffold Contig1	K12816	CDC40, PRP17	pre-mRNA-processing factor 17	http://www.genome.jp/dbget-bin/www_bget?ko:K12816	Q9DC48	749	1.2e-76	Pre-mRNA-processing factor 17 OS=Mus musculus GN=Cdc40 PE=2 SV=1	PF00515//PF07728//PF07731//PF00005//PF09229//PF00004//PF00910//PF01125//PF01080//PF02390//PF13371//PF01443//PF17082//PF02367//PF00400//PF13414//PF13176//PF13174//PF03193//PF01637//PF08496//PF00437//PF08336//PF02562//PF00931//PF13181//PF12025//PF00612//PF00503//PF02335	Tetratricopeptide repeat//AAA domain (dynein-related subfamily)//Multicopper oxidase//ABC transporter//Activator of Hsp90 ATPase, N-terminal//ATPase family associated with various cellular activities (AAA)//RNA helicase//G10 protein//Presenilin//Putative methyltransferase//Tetratricopeptide repeat//Viral (Superfamily 1) RNA helicase//Spindle Pole Component 29//Threonylcarbamoyl adenosine biosynth…	GO:0007165//GO:0002949//GO:0055114//GO:0006400//GO:0030474//GO:0019073//GO:0006560//GO:0006807//GO:0006810//GO:0007186//GO:0006525//GO:0008033//GO:0009451//GO:0018401	signal transduction//tRNA threonylcarbamoyladenosine modification//oxidation-reduction process//tRNA modification//spindle pole body duplication//viral DNA genome packaging//proline metabolic process//nitrogen compound metabolic process//transport//G-protein coupled receptor signaling pathway//arginine metabolic process//tRNA processing//RNA modification//peptidyl-proline hydroxylation to 4-hydro…	GO:0031683//GO:0042279//GO:0004252//GO:0008176//GO:0005507//GO:0016491//GO:0051087//GO:0016702//GO:0005525//GO:0004190//GO:0003723//GO:0004656//GO:0005515//GO:0016887//GO:0004871//GO:0003924//GO:0043531//GO:0005524//GO:0001671//GO:0019001//GO:0005200//GO:0003724	G-protein beta/gamma-subunit complex binding//nitrite reductase (cytochrome, ammonia-forming) activity//serine-type endopeptidase activity//tRNA (guanine-N7-)-methyltransferase activity//copper ion binding//oxidoreductase activity//chaperone binding//oxidoreductase activity, acting on single donors with incorporation of molecular oxygen, incorporation of two atoms of oxygen//GTP binding//aspartic…	GO:0005856//GO:0042597//GO:0005823//GO:0005783//GO:0005634//GO:0005886//GO:0016021	cytoskeleton//periplasmic space//central plaque of spindle pole body//endoplasmic reticulum//nucleus//plasma membrane//integral component of membrane	KOG0282	mRNA splicing factor
Cluster-2399.13568	5980.56	102.75	3542	156088609	XP_001611711.1	Surp module domain containing protein [Babesia bovis]>gi|154798965|gb|EDO08143.1| Surp module domain containing protein [Babesia bovis]	--	--	--	K12825	SF3A1, SAP114	splicing factor 3A subunit 1	http://www.genome.jp/dbget-bin/www_bget?ko:K12825	Q8K4Z5	569	9.9e-57	Splicing factor 3A subunit 1 OS=Mus musculus GN=Sf3a1 PE=1 SV=1	PF00664//PF05059//PF01805	ABC transporter transmembrane region//Orbivirus VP4 core protein//Surp module	GO:0055085//GO:0006810//GO:0006396	transmembrane transport//transport//RNA processing	GO:0005524//GO:0003723//GO:0042626	ATP binding//RNA binding//ATPase activity, coupled to transmembrane movement of substances	GO:0019028//GO:0016021	viral capsid//integral component of membrane	KOG0007	Splicing factor 3a, subunit 1
Cluster-2399.12917	24	102.24	240	--	--	--	667664740	LK934711.1	Babesia divergens genome assembly 454hybrid_PBjelly ,scaffold Contig1	--	--	--	--	--	--	--	--	PF07545	Vestigial/Tondu family	GO:0006355	regulation of transcription, DNA-templated	--	--	GO:0005634	nucleus	--	--
Cluster-2399.19599	3451	101.93	2168	511906250	XP_004772592.1	PREDICTED: granulins [Mustela putorius furo]	671001790	XM_008693545.1	PREDICTED: Ursus maritimus granulin (GRN), transcript variant X1, mRNA	--	--	--	--	P28799	2877	0	Granulins OS=Homo sapiens GN=GRN PE=1 SV=2	--	--	--	--	--	--	--	--	KOG4296	Epithelin/granulin
Cluster-2399.13552	14285.1	101.9	8169	829085789	XP_012649309.1	uncharacterized protein [Babesia microti strain RI]>gi|399218014|emb|CCF74901.1| unnamed protein product [Babesia microti strain RI]	667664741	LK934712.1	Babesia divergens genome assembly 454hybrid_PBjelly ,scaffold Contig2	K03231	EEF1A	elongation factor 1-alpha	http://www.genome.jp/dbget-bin/www_bget?ko:K03231	P90519	1812	1.7e-200	Elongation factor 1-alpha OS=Cryptosporidium parvum PE=2 SV=1	PF02662//PF01926//PF07714//PF06293//PF07646//PF00069//PF13895//PF00749//PF03144//PF17078	Methyl-viologen-reducing hydrogenase, delta subunit//50S ribosome-binding GTPase//Protein tyrosine kinase//Lipopolysaccharide kinase (Kdo/WaaP) family//Kelch motif//Protein kinase domain//Immunoglobulin domain//tRNA synthetases class I (E and Q), catalytic domain//Elongation factor Tu domain 2//SWI5-dependent HO expression protein 3	GO:0048309//GO:0051028//GO:0015948//GO:0055114//GO:0043039//GO:0006468	endoplasmic reticulum inheritance//mRNA transport//methanogenesis//oxidation-reduction process//tRNA aminoacylation//protein phosphorylation	GO:0016876//GO:0016773//GO:0005524//GO:0005525//GO:0004672//GO:0005515	ligase activity, forming aminoacyl-tRNA and related compounds//phosphotransferase activity, alcohol group as acceptor//ATP binding//GTP binding//protein kinase activity//protein binding	GO:0016020	membrane	KOG0052	Translation elongation factor EF-1 alpha/Tu
Cluster-2399.15739	5529	101.85	3321	833485191	XP_012767489.1	Plasmodium falciparum CPW-WPC domain containing protein, putative [Babesia bigemina]>gi|656184682|emb|CDR95303.1| Plasmodium falciparum CPW-WPC domain containing protein, putative [Babesia bigemina]	--	--	--	--	--	--	--	--	--	--	--	PF08395	7tm Chemosensory receptor	GO:0050909	sensory perception of taste	--	--	GO:0016021	integral component of membrane	--	--
Cluster-2399.14586	8185.26	101.84	4793	833491024	XP_012769342.1	hypothetical protein, conserved [Babesia bigemina]>gi|656186758|emb|CDR97156.1| hypothetical protein, conserved [Babesia bigemina]	--	--	--	--	--	--	--	Q41000	156	1e-08	ATP synthase subunit delta', mitochondrial OS=Pisum sativum PE=3 SV=1	PF11525//PF02823//PF08447	Copper resistance protein K//ATP synthase, Delta/Epsilon chain, beta-sandwich domain//PAS fold	GO:0015986//GO:0015992//GO:0006119	ATP synthesis coupled proton transport//proton transport//oxidative phosphorylation	GO:0046872//GO:0046933//GO:0005515//GO:0046961	metal ion binding//proton-transporting ATP synthase activity, rotational mechanism//protein binding//proton-transporting ATPase activity, rotational mechanism	GO:0045259//GO:0045261	proton-transporting ATP synthase complex//proton-transporting ATP synthase complex, catalytic core F(1)	--	--
Cluster-2399.14073	10648.2	101.74	6164	156089807	XP_001612310.1	hypothetical protein [Babesia bovis T2Bo]>gi|154799564|gb|EDO08742.1| hypothetical protein BBOV_III011900 [Babesia bovis]	--	--	--	--	--	--	--	--	--	--	--	--	--	--	--	--	--	--	--	--	--
Cluster-2399.11564	310	101.16	430	--	--	--	--	--	--	--	--	--	--	--	--	--	--	--	--	--	--	--	--	--	--	--	--
Cluster-2399.15780	2007.66	100.3	1387	156089683	XP_001612248.1	transporter, major facilitator family protein [Babesia bovis]>gi|154799502|gb|EDO08680.1| transporter, major facilitator family protein [Babesia bovis]	--	--	--	--	--	--	--	--	--	--	--	PF00558//PF04277//PF07690//PF05292	Vpu protein//Oxaloacetate decarboxylase, gamma chain//Major Facilitator Superfamily//Malonyl-CoA decarboxylase (MCD)	GO:0006633//GO:0006814//GO:0006525//GO:0006812//GO:0006090//GO:0006560//GO:0055085//GO:0071436//GO:0019482//GO:0019076//GO:0032801	fatty acid biosynthetic process//sodium ion transport//arginine metabolic process//cation transport//pyruvate metabolic process//proline metabolic process//transmembrane transport//sodium ion export//beta-alanine metabolic process//viral release from host cell//receptor catabolic process	GO:0015081//GO:0008948//GO:0005261//GO:0050080	sodium ion transmembrane transporter activity//oxaloacetate decarboxylase activity//cation channel activity//malonyl-CoA decarboxylase activity	GO:0016020//GO:0016021//GO:0033644	membrane//integral component of membrane//host cell membrane	--	--
Cluster-2399.3683	284	100.14	417	744568968	XP_010979873.1	PREDICTED: cytochrome c oxidase copper chaperone [Camelus dromedarius]	671031235	XM_008708198.1	PREDICTED: Ursus maritimus cytochrome c oxidase copper chaperone (LOC103678788), mRNA	--	--	--	--	Q6J3Q7	347	6.4e-32	Cytochrome c oxidase copper chaperone OS=Canis familiaris GN=COX17 PE=3 SV=3	PF05051	Cytochrome C oxidase copper chaperone (COX17)	GO:0006825	copper ion transport	GO:0016531//GO:0005507	copper chaperone activity//copper ion binding	GO:0005758	mitochondrial intermembrane space	KOG3496	Cytochrome c oxidase assembly protein/Cu2+ chaperone COX17
Cluster-2399.13557	8490.59	99.87	5055	239500663	BAH70325.1	secreted antigen 3 [Babesia gibsoni]	239500662	AB481149.1	Babesia gibsoni BgSA3 mRNA for secreted antigen 3, complete cds	--	--	--	--	--	--	--	--	--	--	--	--	--	--	--	--	--	--
Cluster-2399.12481	35067.5	99.65	20117	833491994	XP_012769628.1	Glutamate/Leucine/Phenylalanine/Valine dehydrogenase family protein, putative [Babesia bigemina]>gi|656187044|emb|CDR97442.1| Glutamate/Leucine/Phenylalanine/Valine dehydrogenase family protein, putative [Babesia bigemina]	--	--	--	--	--	--	--	Q54VI3	1590	2.3e-174	Glutamate dehydrogenase 2 OS=Dictyostelium discoideum GN=glud2 PE=1 SV=2	PF05088//PF06305//PF03278//PF05024//PF00176//PF15898//PF00208//PF04851//PF00575//PF07652//PF09446//PF04909	Bacterial NAD-glutamate dehydrogenase//Protein of unknown function (DUF1049)//IpaB/EvcA family//N-acetylglucosaminyl transferase component (Gpi1)//SNF2 family N-terminal domain//cGMP-dependent protein kinase interacting domain//Glutamate/Leucine/Phenylalanine/Valine dehydrogenase//Type III restriction enzyme, res subunit//S1 RNA binding domain//Flavivirus DEAD domain//VMA21-like domain//Amidohydr…	GO:0006118//GO:0006520//GO:0070072//GO:0006506//GO:0019551//GO:0055114//GO:0006807//GO:0019079//GO:0009405	obsolete electron transport//cellular amino acid metabolic process//vacuolar proton-transporting V-type ATPase complex assembly//GPI anchor biosynthetic process//glutamate catabolic process to 2-oxoglutarate//oxidation-reduction process//nitrogen compound metabolic process//viral genome replication//pathogenesis	GO:0005524//GO:0016787//GO:0008026//GO:0004352//GO:0017176//GO:0003676//GO:0019901//GO:0003677//GO:0016491	ATP binding//hydrolase activity//ATP-dependent helicase activity//glutamate dehydrogenase (NAD+) activity//phosphatidylinositol N-acetylglucosaminyltransferase activity//nucleic acid binding//protein kinase binding//DNA binding//oxidoreductase activity	GO:0005887//GO:0016021	integral component of plasma membrane//integral component of membrane	KOG1000	Chromatin remodeling protein HARP/SMARCAL1, DEAD-box superfamily
Cluster-2399.13118	17649	99.03	10315	833487539	XP_012768228.1	hypothetical protein, conserved [Babesia bigemina]>gi|656185421|emb|CDR96042.1| hypothetical protein, conserved [Babesia bigemina]	--	--	--	--	--	--	--	O96184	348	1.2e-30	60S ribosomal protein L37a OS=Plasmodium falciparum (isolate 3D7) GN=RPL37A PE=1 SV=1	PF00831//PF01780//PF00584//PF07781//PF00209//PF01273	Ribosomal L29 protein//Ribosomal L37ae protein family//SecE/Sec61-gamma subunits of protein translocation complex//Reovirus minor core protein Mu-2//Sodium:neurotransmitter symporter family//LBP / BPI / CETP family, N-terminal domain	GO:0006605//GO:0006812//GO:0006412//GO:0006886//GO:0006836//GO:0042254	protein targeting//cation transport//translation//intracellular protein transport//neurotransmitter transport//ribosome biogenesis	GO:0005328//GO:0005198//GO:0003735//GO:0008289	neurotransmitter:sodium symporter activity//structural molecule activity//structural constituent of ribosome//lipid binding	GO:0019028//GO:0016020//GO:0005840//GO:0005622//GO:0016021	viral capsid//membrane//ribosome//intracellular//integral component of membrane	KOG0402	60S ribosomal protein L37
Cluster-2399.11494	10615.9	98.48	6341	156083829	XP_001609398.1	protein disulfide-isomerase [Babesia bovis T2Bo]>gi|154796649|gb|EDO05830.1| protein disulfide-isomerase [Babesia bovis]	--	--	--	--	--	--	--	Q17770	533	2.7e-52	Protein disulfide-isomerase 2 OS=Caenorhabditis elegans GN=pdi-2 PE=1 SV=1	PF13640//PF00578//PF00608//PF08534//PF00085	2OG-Fe(II) oxygenase superfamily//AhpC/TSA family//Adenoviral fibre protein (repeat/shaft region)//Redoxin//Thioredoxin	GO:0007155//GO:0019062//GO:0006662//GO:0009405//GO:0045454//GO:0006118//GO:0055114//GO:0006457	cell adhesion//virion attachment to host cell//glycerol ether metabolic process//pathogenesis//cell redox homeostasis//obsolete electron transport//oxidation-reduction process//protein folding	GO:0016209//GO:0016491//GO:0003756//GO:0009055//GO:0015035	antioxidant activity//oxidoreductase activity//protein disulfide isomerase activity//electron carrier activity//protein disulfide oxidoreductase activity	--	--	KOG0190	Protein disulfide isomerase (prolyl 4-hydroxylase beta subunit)
Cluster-2399.13688	19846.2	98.32	11649	833484206	XP_012767183.1	Calcium-activated BK potassium channel alpha subunit containing protein,putative [Babesia bigemina]>gi|656184376|emb|CDR94997.1| Calcium-activated BK potassium channel alpha subunit containing protein,putative [Babesia bigemina]	--	--	--	--	--	--	--	Q9BQ52	360	5.6e-32	Zinc phosphodiesterase ELAC protein 2 OS=Homo sapiens GN=ELAC2 PE=1 SV=2	PF05773//PF13691//PF16053//PF12090//PF03493//PF12822//PF08548	RWD domain//tRNase Z endonuclease//Mitochondrial 28S ribosomal protein S34//Spt20 family//Calcium-activated BK potassium channel alpha subunit//Protein of unknown function (DUF3816)//Peptidase M10 serralysin C terminal	GO:0008033//GO:0042254//GO:0006813//GO:0006810	tRNA processing//ribosome biogenesis//potassium ion transport//transport	GO:0003712//GO:0003735//GO:0005215//GO:0005515//GO:0015269//GO:0005509	transcription cofactor activity//structural constituent of ribosome//transporter activity//protein binding//calcium-activated potassium channel activity//calcium ion binding	GO:0005667//GO:0000124//GO:0016020//GO:0005840//GO:0005615//GO:0005739	transcription factor complex//SAGA complex//membrane//ribosome//extracellular space//mitochondrion	KOG2121	Predicted metal-dependent hydrolase (beta-lactamase superfamily)
Cluster-2399.10289	57	98.25	276	833483114	XP_012766840.1	transporter, putative [Babesia bigemina]>gi|656183813|emb|CDR94654.1| transporter, putative [Babesia bigemina]	--	--	--	--	--	--	--	--	--	--	--	--	--	--	--	--	--	--	--	--	--
Cluster-2399.12326	819	97.8	730	73948128	XP_855038.1	PREDICTED: peptidoglycan recognition protein 1 [Canis lupus familiaris]	545488072	XM_849945.2	PREDICTED: Canis lupus familiaris peptidoglycan recognition protein 1 (PGLYRP1), mRNA	K01446	E3.5.1.28	N-acetylmuramoyl-L-alanine amidase	http://www.genome.jp/dbget-bin/www_bget?ko:K01446	Q9GK12	690	1.9e-71	Peptidoglycan recognition protein 1 OS=Camelus dromedarius GN=PGLYRP1 PE=1 SV=1	PF01510	N-acetylmuramoyl-L-alanine amidase	GO:0009253//GO:0009252//GO:0006807	peptidoglycan catabolic process//peptidoglycan biosynthetic process//nitrogen compound metabolic process	GO:0008745	N-acetylmuramoyl-L-alanine amidase activity	--	--	--	--
Cluster-2399.16182	836	96.96	744	50979214	NP_001003359.1	cathelicidin antimicrobial peptide precursor [Canis lupus familiaris]>gi|38641346|gb|AAR26245.1| cathelicidin [Canis lupus familiaris]	50979213	NM_001003359.1	Canis lupus familiaris cathelicidin antimicrobial peptide (CAMP), mRNA >gnl|BL_ORD_ID|2489510 Canis lupus familiaris cathelicidin mRNA, complete cds	--	--	--	--	P49932	462	5.3e-45	Antibacterial peptide PMAP-37 OS=Sus scrofa GN=PMAP37 PE=2 SV=1	PF00031//PF12153//PF00666	Cystatin domain//LPS binding domain of CAP18 (C terminal)//Cathelicidin	GO:0044140//GO:0050830//GO:0042742//GO:0051873//GO:0044130//GO:0006952//GO:0050829	negative regulation of growth of symbiont on or near host surface//defense response to Gram-positive bacterium//defense response to bacterium//killing by host of symbiont cells//negative regulation of growth of symbiont in host//defense response//defense response to Gram-negative bacterium	GO:0004869	cysteine-type endopeptidase inhibitor activity	GO:0005576//GO:0042581	extracellular region//specific granule	--	--
Cluster-2399.11433	10811.8	95.63	6638	833492709	XP_012769843.1	DnaJ domain containing protein, putative [Babesia bigemina]>gi|656187304|emb|CDR97657.1| DnaJ domain containing protein, putative [Babesia bigemina]	425893639	JX091081.1	Babesia sp. BQ1/Lintan RNA recognition motif containing protein mRNA, complete cds	--	--	--	--	Q6PGY5	371	1.7e-33	DnaJ homolog subfamily C member 21 OS=Danio rerio GN=dnajc21 PE=2 SV=1	PF16367//PF01534//PF09269//PF00076//PF08777//PF00096	RNA recognition motif//Frizzled/Smoothened family membrane region//Domain of unknown function (DUF1967)//RNA recognition motif. (a.k.a. RRM, RBD, or RNP domain)//RNA binding motif//Zinc finger, C2H2 type	GO:0007166	cell surface receptor signaling pathway	GO:0000166//GO:0046872//GO:0003676//GO:0003723	nucleotide binding//metal ion binding//nucleic acid binding//RNA binding	GO:0016020	membrane	KOG0717	Molecular chaperone (DnaJ superfamily)
Cluster-2399.16486	1751.4	95.54	1292	833492568	XP_012769800.1	hypothetical protein, conserved [Babesia bigemina]>gi|656187261|emb|CDR97614.1| hypothetical protein, conserved [Babesia bigemina]	--	--	--	--	--	--	--	--	--	--	--	PF13180	PDZ domain	--	--	GO:0005515	protein binding	--	--	--	--
Cluster-2399.10737	512	95.48	560	620952856	XP_001508904.2	PREDICTED: polyubiquitin-B [Ornithorhynchus anatinus]>gi|620983603|ref|XP_007658838.1| PREDICTED: polyubiquitin-B isoform X1 [Ornithorhynchus anatinus]	472391562	XM_004415014.1	PREDICTED: Odobenus rosmarus divergens ubiquitin (LOC101372058), mRNA	K08770	UBC	ubiquitin C	http://www.genome.jp/dbget-bin/www_bget?ko:K08770	Q63429	424	1e-40	Polyubiquitin-C OS=Rattus norvegicus GN=Ubc PE=1 SV=1	PF14560//PF00240	Ubiquitin-like domain//Ubiquitin family	--	--	GO:0005515	protein binding	--	--	KOG0001	Ubiquitin and ubiquitin-like proteins
Cluster-2399.12895	7695.37	95.35	4812	239500663	BAH70325.1	secreted antigen 3 [Babesia gibsoni]	239500662	AB481149.1	Babesia gibsoni BgSA3 mRNA for secreted antigen 3, complete cds	--	--	--	--	--	--	--	--	--	--	--	--	--	--	--	--	--	--
Cluster-2399.10950	1064	95.07	889	734636475	XP_010746879.1	PREDICTED: uncharacterized protein LOC104933187 [Larimichthys crocea]	667664739	LK934710.1	Babesia divergens genome assembly 454hybrid_PBjelly ,scaffold Contig0	--	--	--	--	Q4PB04	366	8.6e-34	Histone H3.2 OS=Ustilago maydis (strain 521 / FGSC 9021) GN=HHT2 PE=3 SV=3	PF15715//PF00125	PCNA-associated factor//Core histone H2A/H2B/H3/H4	GO:0006974//GO:0051726	cellular response to DNA damage stimulus//regulation of cell cycle	GO:0003677	DNA binding	--	--	KOG1745	Histones H3 and H4
Cluster-2399.19052	226	94.9	391	795369918	XP_011787683.1	PREDICTED: microtubule-associated proteins 1A/1B light chain 3B [Colobus angolensis palliatus]	545499580	XM_536756.4	PREDICTED: Canis lupus familiaris microtubule-associated protein 1 light chain 3 beta (MAP1LC3B), transcript variant X2, mRNA	--	--	--	--	A6NCE7	431	1.1e-41	Microtubule-associated proteins 1A/1B light chain 3 beta 2 OS=Homo sapiens GN=MAP1LC3B2 PE=2 SV=1	PF04110//PF11593//PF10399	Ubiquitin-like autophagy protein Apg12//Mediator complex subunit 3 fungal//Ubiquitinol-cytochrome C reductase Fe-S subunit TAT signal	GO:0006119//GO:0015992//GO:0000045//GO:0006118//GO:0055114//GO:0006357	oxidative phosphorylation//proton transport//autophagosome assembly//obsolete electron transport//oxidation-reduction process//regulation of transcription from RNA polymerase II promoter	GO:0008121//GO:0001104	ubiquinol-cytochrome-c reductase activity//RNA polymerase II transcription cofactor activity	GO:0005737//GO:0016592	cytoplasm//mediator complex	KOG1654	Microtubule-associated anchor protein involved in autophagy and membrane trafficking
Cluster-2399.12294	7443.22	94.79	4689	239500663	BAH70325.1	secreted antigen 3 [Babesia gibsoni]	239500662	AB481149.1	Babesia gibsoni BgSA3 mRNA for secreted antigen 3, complete cds	--	--	--	--	--	--	--	--	--	--	--	--	--	--	--	--	--	--
Cluster-2399.17257	1642	94.5	1238	209892898	YP_002290871.1	rpl16 [Babesia bovis T2Bo]>gi|154795907|gb|EDO05091.1| rpl16 [Babesia bovis]	667664786	LK934757.1	Babesia divergens genome assembly 454hybrid_PBjelly ,scaffold Contig47	--	--	--	--	A4XLS3	264	8.1e-22	50S ribosomal protein L16 OS=Caldicellulosiruptor saccharolyticus (strain ATCC 43494 / DSM 8903 / Tp8T 6331) GN=rplP PE=3 SV=1	PF00252//PF00238	Ribosomal protein L16p/L10e//Ribosomal protein L14p/L23e	GO:0006412//GO:0042254	translation//ribosome biogenesis	GO:0019843//GO:0003735	rRNA binding//structural constituent of ribosome	GO:0005840//GO:0020011	ribosome//apicoplast	--	--
Cluster-2399.10794	210	93.64	383	545544658	XP_005636588.1	PREDICTED: Ig lambda chain V-I region BL2 [Canis lupus familiaris]	545544657	XM_005636531.1	PREDICTED: Canis lupus familiaris Ig lambda chain V-I region BL2-like (LOC612180), mRNA	--	--	--	--	P06316	388	1e-36	Ig lambda chain V-I region BL2 OS=Homo sapiens PE=2 SV=1	--	--	--	--	--	--	--	--	--	--
Cluster-2399.11472	20	93.56	237	--	--	--	--	--	--	--	--	--	--	--	--	--	--	--	--	--	--	--	--	--	--	--	--
Cluster-2399.5401	52	93.42	274	821003176	XP_012365190.1	PREDICTED: polyubiquitin-C isoform X4 [Nomascus leucogenys]	724850650	XM_010368421.1	PREDICTED: Rhinopithecus roxellana ubiquitin C (UBC), mRNA	K04551	UBB	ubiquitin B	http://www.genome.jp/dbget-bin/www_bget?ko:K04551	P0CG65	448	8.2e-44	Polyubiquitin-B OS=Pan troglodytes GN=UBB PE=3 SV=1	PF00240//PF14560	Ubiquitin family//Ubiquitin-like domain	--	--	GO:0005515	protein binding	--	--	KOG0001	Ubiquitin and ubiquitin-like proteins
Cluster-2399.8764	1580.53	93.15	1215	83921562	NP_001033060.1	interleukin-1 beta [Canis lupus familiaris]>gi|545526807|ref|XP_005630131.1| PREDICTED: interleukin-1 beta isoform X1 [Canis lupus familiaris]>gi|82408841|gb|ABB73214.1| interleukin-1 beta [Canis lupus familiaris]	545526806	XM_005630074.1	PREDICTED: Canis lupus familiaris interleukin 1, beta (IL1B), transcript variant X1, mRNA	K04519	IL1B	interleukin 1 beta	http://www.genome.jp/dbget-bin/www_bget?ko:K04519	Q28292	1382	1.8e-151	Interleukin-1 beta OS=Canis familiaris GN=IL1B PE=2 SV=2	PF02394//PF00340	Interleukin-1 propeptide//Interleukin-1 / 18	GO:0050996//GO:0007165//GO:0006954//GO:0045080//GO:0070164//GO:0035690//GO:0032725//GO:0033198//GO:0050796//GO:0032308//GO:0043123//GO:0046330//GO:0010829//GO:0051044//GO:0043407//GO:0040007//GO:0045429//GO:0032611//GO:0031622//GO:0060559//GO:0000187//GO:0042346//GO:0030593//GO:0050995//GO:0045410//GO:0032755//GO:0032729//GO:0034116//GO:0031663//GO:0051092//GO:0042102//GO:0071407//GO:0046627//GO:…	positive regulation of lipid catabolic process//signal transduction//inflammatory response//positive regulation of chemokine biosynthetic process//negative regulation of adiponectin secretion//cellular response to drug//positive regulation of granulocyte macrophage colony-stimulating factor production//response to ATP//regulation of insulin secretion//positive regulation of prostaglandin secretio…	GO:0005149//GO:0005125//GO:0019904//GO:0008083	interleukin-1 receptor binding//cytokine activity//protein domain specific binding//growth factor activity	GO:0030141//GO:0045323//GO:0005615	secretory granule//interleukin-1 receptor complex//extracellular space	--	--
Cluster-2399.8471	6	93.14	206	--	--	--	--	--	--	--	--	--	--	--	--	--	--	--	--	--	--	--	--	--	--	--	--
Cluster-2399.13290	10616.7	92.85	6710	156083641	XP_001609304.1	prolyl-tRNA synthetase [Babesia bovis T2Bo]>gi|154796555|gb|EDO05736.1| prolyl-tRNA synthetase, putative [Babesia bovis]	--	--	--	--	--	--	--	Q8I5R7	1558	3.9e-171	Proline--tRNA ligase OS=Plasmodium falciparum (isolate 3D7) GN=proRS PE=1 SV=1	PF07959//PF08070//PF02020//PF01766//PF01405//PF09180//PF00253//PF00587//PF04073	L-fucokinase//DTHCT (NUC029) region//eIF4-gamma/eIF5/eIF2-epsilon//Birnavirus VP2 protein//Photosystem II reaction centre T protein//Prolyl-tRNA synthetase, C-terminal//Ribosomal protein S14p/S29e//tRNA synthetase class II core domain (G, H, P, S and T)//Aminoacyl-tRNA editing domain	GO:0015979//GO:0006412//GO:0006265//GO:0006433//GO:0006418//GO:0006525//GO:0042254//GO:0006560	photosynthesis//translation//DNA topological change//prolyl-tRNA aminoacylation//tRNA aminoacylation for protein translation//arginine metabolic process//ribosome biogenesis//proline metabolic process	GO:0005515//GO:0004827//GO:0016772//GO:0004812//GO:0003677//GO:0003918//GO:0000166//GO:0005524//GO:0002161//GO:0003735//GO:0005198	protein binding//proline-tRNA ligase activity//transferase activity, transferring phosphorus-containing groups//aminoacyl-tRNA ligase activity//DNA binding//DNA topoisomerase type II (ATP-hydrolyzing) activity//nucleotide binding//ATP binding//aminoacyl-tRNA editing activity//structural constituent of ribosome//structural molecule activity	GO:0009539//GO:0009523//GO:0005622//GO:0016020//GO:0005634//GO:0005737//GO:0005840	photosystem II reaction center//photosystem II//intracellular//membrane//nucleus//cytoplasm//ribosome	KOG4163	Prolyl-tRNA synthetase
Cluster-2399.13092	4798	92.33	3190	472358713	XP_004398978.1	PREDICTED: lysosomal alpha-mannosidase isoform X1 [Odobenus rosmarus divergens]	545534563	XM_542048.4	PREDICTED: Canis lupus familiaris mannosidase, alpha, class 2B, member 1 (MAN2B1), transcript variant X1, mRNA	--	--	--	--	O46432	4643	0	Lysosomal alpha-mannosidase OS=Felis catus GN=MAN2B1 PE=2 SV=1	PF09261//PF01074//PF07748//PF00446	Alpha mannosidase, middle domain//Glycosyl hydrolases family 38 N-terminal domain//Glycosyl hydrolases family 38 C-terminal domain//Gonadotropin-releasing hormone	GO:0006013//GO:0005975//GO:0007165//GO:0007275	mannose metabolic process//carbohydrate metabolic process//signal transduction//multicellular organismal development	GO:0008270//GO:0005179//GO:0004553//GO:0015923//GO:0004559	zinc ion binding//hormone activity//hydrolase activity, hydrolyzing O-glycosyl compounds//mannosidase activity//alpha-mannosidase activity	GO:0005576	extracellular region	KOG1959	Glycosyl hydrolase, family 38 - alpha-mannosidase
Cluster-2399.17277	1542	91.93	1204	359320540	XP_003639366.1	PREDICTED: CD63 antigen isoformX1 [Canis lupus familiaris]>gi|545513611|ref|XP_005625518.1| PREDICTED: CD63 antigen isoform X2 [Canis lupus familiaris]	545513612	XM_003639318.2	PREDICTED: Canis lupus familiaris CD63 molecule (CD63), transcript variant X1, mRNA	K06497	CD63, MLA1, TSPAN30	CD63 antigen	http://www.genome.jp/dbget-bin/www_bget?ko:K06497	Q76B49	1048	9.7e-113	CD63 antigen OS=Felis catus GN=CD63 PE=2 SV=3	PF00335//PF03600	Tetraspanin family//Citrate transporter	GO:0055085	transmembrane transport	--	--	GO:0016021	integral component of membrane	--	--
Cluster-2399.10546	2980.58	91.84	2089	833483478	XP_012766957.1	HAD superfamily hydrolase, putative [Babesia bigemina]>gi|656183930|emb|CDR94771.1| HAD superfamily hydrolase, putative [Babesia bigemina]	--	--	--	--	--	--	--	P47507	138	5.6e-07	Putative phosphatase MG265 OS=Mycoplasma genitalium (strain ATCC 33530 / G-37 / NCTC 10195) GN=MG265 PE=3 SV=1	--	--	--	--	--	--	--	--	--	--
Cluster-2399.16591	2104	91.44	1556	74007356	XP_548978.2	PREDICTED: properdin [Canis lupus familiaris]	545557968	XM_548978.4	PREDICTED: Canis lupus familiaris complement factor properdin (CFP), mRNA	--	--	--	--	P27918	2057	1.2e-229	Properdin OS=Homo sapiens GN=CFP PE=1 SV=2	--	--	--	--	--	--	--	--	--	--
Cluster-2399.12561	13318.9	91.13	8505	833489433	XP_012768835.1	eukaryotic translation initiation factor 3 subunit 8, putative [Babesia bigemina]>gi|656186251|emb|CDR96649.1| eukaryotic translation initiation factor 3 subunit 8, putative [Babesia bigemina]	833489432	XM_012913381.1	Babesia bigemina eukaryotic translation initiation factor 3 subunit 8, putative partial mRNA	K01262	pepP	Xaa-Pro aminopeptidase	http://www.genome.jp/dbget-bin/www_bget?ko:K01262	D5GAC6	1031	6.4e-110	Probable Xaa-Pro aminopeptidase P OS=Tuber melanosporum (strain Mel28) GN=AMPP PE=3 SV=1	PF00307//PF01399//PF01321//PF08264//PF04096//PF05470//PF10458//PF06213	Calponin homology (CH) domain//PCI domain//Creatinase/Prolidase N-terminal domain//Anticodon-binding domain of tRNA//Nucleoporin autopeptidase//Eukaryotic translation initiation factor 3 subunit 8 N-terminus//Valyl tRNA synthetase tRNA binding arm//Cobalamin biosynthesis protein CobT	GO:0009236//GO:0006438//GO:0006418//GO:0006413//GO:0006810//GO:0009099//GO:0009097//GO:0009098//GO:0006446	cobalamin biosynthetic process//valyl-tRNA aminoacylation//tRNA aminoacylation for protein translation//translational initiation//transport//valine biosynthetic process//isoleucine biosynthetic process//leucine biosynthetic process//regulation of translational initiation	GO:0016787//GO:0004832//GO:0005524//GO:0000166//GO:0031369//GO:0005515//GO:0003743	hydrolase activity//valine-tRNA ligase activity//ATP binding//nucleotide binding//translation initiation factor binding//protein binding//translation initiation factor activity	GO:0005840//GO:0005737//GO:0005852//GO:0005643	ribosome//cytoplasm//eukaryotic translation initiation factor 3 complex//nuclear pore	KOG2413	Xaa-Pro aminopeptidase
Cluster-2399.12007	16778.8	90.83	10682	833484630	XP_012767317.1	adaptin N terminal region family protein, putative [Babesia bigemina]>gi|656184510|emb|CDR95131.1| adaptin N terminal region family protein, putative [Babesia bigemina]	--	--	--	K17267	COPG	coatomer protein complex, subunit gamma	http://www.genome.jp/dbget-bin/www_bget?ko:K17267	Q0WW26	1025	4e-109	Coatomer subunit gamma OS=Arabidopsis thaliana GN=At4g34450 PE=1 SV=2	PF01529//PF04801//PF01602//PF02554//PF08752//PF00981//PF09195	DHHC palmitoyltransferase//Sin-like protein conserved region//Adaptin N terminal region//Carbon starvation protein CstA//Coatomer gamma subunit appendage platform subdomain//Rotavirus RNA-binding Protein 53 (NS53)//Restriction endonuclease BglII	GO:0006351//GO:0006886//GO:0009307//GO:0016192//GO:0006144//GO:0006308//GO:0006206//GO:0009267	transcription, DNA-templated//intracellular protein transport//DNA restriction-modification system//vesicle-mediated transport//purine nucleobase metabolic process//DNA catabolic process//pyrimidine nucleobase metabolic process//cellular response to starvation	GO:0003723//GO:0005198//GO:0003899//GO:0009036//GO:0008270	RNA binding//structural molecule activity//DNA-directed RNA polymerase activity//Type II site-specific deoxyribonuclease activity//zinc ion binding	GO:0005634//GO:0016020//GO:0005730//GO:0009359//GO:0030126//GO:0030117	nucleus//membrane//nucleolus//Type II site-specific deoxyribonuclease complex//COPI vesicle coat//membrane coat	KOG1078	Vesicle coat complex COPI, gamma subunit
Cluster-2399.10973	1494	90.41	1190	22023807	AAM89231.1	MHC class II antigen [Zalophus californianus]>gi|22023813|gb|AAM89234.1| MHC class II antigen [Zalophus californianus]	545518651	XM_003639415.2	PREDICTED: Canis lupus familiaris HLA class II histocompatibility antigen, DQ beta 2 chain-like (LOC100856137), transcript variant X1, mRNA	K06752	MHC2	major histocompatibility complex, class II	http://www.genome.jp/dbget-bin/www_bget?ko:K06752	P01920	1002	2.1e-107	HLA class II histocompatibility antigen, DQ beta 1 chain OS=Homo sapiens GN=HLA-DQB1 PE=1 SV=2	PF00969//PF13895//PF00129	Class II histocompatibility antigen, beta domain//Immunoglobulin domain//Class I Histocompatibility antigen, domains alpha 1 and 2	GO:0019882//GO:0002504//GO:0006955	antigen processing and presentation//antigen processing and presentation of peptide or polysaccharide antigen via MHC class II//immune response	GO:0005515	protein binding	GO:0042613//GO:0016020//GO:0016021	MHC class II protein complex//membrane//integral component of membrane	--	--
Cluster-2399.14539	2044.33	90.02	1539	833483114	XP_012766840.1	transporter, putative [Babesia bigemina]>gi|656183813|emb|CDR94654.1| transporter, putative [Babesia bigemina]	--	--	--	--	--	--	--	--	--	--	--	PF04277//PF05292//PF07690	Oxaloacetate decarboxylase, gamma chain//Malonyl-CoA decarboxylase (MCD)//Major Facilitator Superfamily	GO:0006560//GO:0006090//GO:0006525//GO:0006814//GO:0019482//GO:0071436//GO:0055085//GO:0006633	proline metabolic process//pyruvate metabolic process//arginine metabolic process//sodium ion transport//beta-alanine metabolic process//sodium ion export//transmembrane transport//fatty acid biosynthetic process	GO:0008948//GO:0015081//GO:0050080	oxaloacetate decarboxylase activity//sodium ion transmembrane transporter activity//malonyl-CoA decarboxylase activity	GO:0016021//GO:0016020	integral component of membrane//membrane	--	--
Cluster-2399.12603	17129.2	89.94	11005	833484572	XP_012767299.1	transcriptional regulator, putative [Babesia bigemina]>gi|656184492|emb|CDR95113.1| transcriptional regulator, putative [Babesia bigemina]	667664739	LK934710.1	Babesia divergens genome assembly 454hybrid_PBjelly ,scaffold Contig0	--	--	--	--	Q8H6B1	1211	1.1e-130	FACT complex subunit SPT16 OS=Zea mays GN=SPT16 PE=2 SV=1	PF16785//PF15715//PF10440//PF10410//PF07881//PF04947//PF01848//PF05373//PF01479//PF00227//PF04006//PF00958//PF00076//PF01096//PF16367//PF00163//PF03592//PF10461	Small metal-binding protein//PCNA-associated factor//Ubiquitin-binding WIYLD domain//DnaB-helicase binding domain of primase//L-fucose isomerase, first N-terminal domain//Poxvirus Late Transcription Factor VLTF3 like//Hok/gef family//L-proline 3-hydroxylase, C-terminal//S4 domain//Proteasome subunit//Mpp10 protein//GMP synthase C terminal domain//RNA recognition motif. (a.k.a. RRM, RBD, or RNP do…	GO:0055114//GO:0006000//GO:0006915//GO:0006013//GO:0051603//GO:0006351//GO:0006554//GO:0051726//GO:0006004//GO:0006479//GO:0006974//GO:0006144//GO:0006364//GO:0006164//GO:0006323//GO:0046782//GO:0006177//GO:0006536	oxidation-reduction process//fructose metabolic process//apoptotic process//mannose metabolic process//proteolysis involved in cellular protein catabolic process//transcription, DNA-templated//lysine catabolic process//regulation of cell cycle//fucose metabolic process//protein methylation//cellular response to DNA damage stimulus//purine nucleobase metabolic process//rRNA processing//purine nucl…	GO:0008270//GO:0019843//GO:0018024//GO:0016706//GO:0008736//GO:0046872//GO:0004298//GO:0003723//GO:0003676//GO:0005524//GO:0003922//GO:0016779	zinc ion binding//rRNA binding//histone-lysine N-methyltransferase activity//oxidoreductase activity, acting on paired donors, with incorporation or reduction of molecular oxygen, 2-oxoglutarate as one donor, and incorporation of one atom each of oxygen into both donors//L-fucose isomerase activity//metal ion binding//threonine-type endopeptidase activity//RNA binding//nucleic acid binding//ATP b…	GO:0005839//GO:0005622//GO:0016020//GO:0005732//GO:0034457//GO:0005634//GO:0005737	proteasome core complex//intracellular//membrane//small nucleolar ribonucleoprotein complex//Mpp10 complex//nucleus//cytoplasm	KOG1189	Global transcriptional regulator, cell division control protein
Cluster-2399.12351	7279.77	89.85	4830	239500663	BAH70325.1	secreted antigen 3 [Babesia gibsoni]	239500662	AB481149.1	Babesia gibsoni BgSA3 mRNA for secreted antigen 3, complete cds	--	--	--	--	--	--	--	--	--	--	--	--	--	--	--	--	--	--
Cluster-2399.13793	11190	89.81	7289	833487515	XP_012768219.1	cation transporting ATPase, putative [Babesia bigemina]>gi|656185412|emb|CDR96033.1| cation transporting ATPase, putative [Babesia bigemina]	--	--	--	K14950	ATP13A1	cation-transporting ATPase 13A1	http://www.genome.jp/dbget-bin/www_bget?ko:K14950	Q9LT02	865	9.7e-91	Probable manganese-transporting ATPase PDR2 OS=Arabidopsis thaliana GN=PDR2 PE=1 SV=1	PF00122//PF00382	E1-E2 ATPase//Transcription factor TFIIB repeat	--	--	GO:0046872//GO:0000166//GO:0017025	metal ion binding//nucleotide binding//TBP-class protein binding	--	--	KOG0209	P-type ATPase
Cluster-2399.13471	3068	89.73	2187	545516744	XP_003639416.2	PREDICTED: interferon regulatory factor 1 [Canis lupus familiaris]	545516743	XM_003639368.2	PREDICTED: Canis lupus familiaris interferon regulatory factor 1 (IRF1), mRNA	K09444	IRF1	interferon regulatory factor 1	http://www.genome.jp/dbget-bin/www_bget?ko:K09444	A0FIN4	1428	1.5e-156	Interferon regulatory factor 1 OS=Sus scrofa GN=IRF1 PE=2 SV=1	PF00605	Interferon regulatory factor transcription factor	--	--	GO:0000975	regulatory region DNA binding	--	--	--	--
Cluster-2399.17486	361.05	89.47	485	426390888	XP_004061825.1	PREDICTED: ubiquitin-conjugating enzyme E2 D3-like [Gorilla gorilla gorilla]	545552140	XM_005642458.1	PREDICTED: Canis lupus familiaris ubiquitin-conjugating enzyme E2D 3 (UBE2D3), mRNA	--	--	--	--	Q3ZCF7	369	2.1e-34	Ubiquitin-conjugating enzyme E2 D3 OS=Bos taurus GN=UBE2D3 PE=2 SV=1	PF05773	RWD domain	--	--	GO:0005515	protein binding	--	--	KOG0417	Ubiquitin-protein ligase
Cluster-2399.12740	848.94	88.79	797	545551843	XP_005639190.1	PREDICTED: placenta-specific gene 8 protein-like isoform X1 [Canis lupus familiaris]	545551842	XM_005639133.1	PREDICTED: Canis lupus familiaris placenta-specific gene 8 protein-like (LOC100685470), transcript variant X1, mRNA	--	--	--	--	Q9NZF1	585	3.1e-59	Placenta-specific gene 8 protein OS=Homo sapiens GN=PLAC8 PE=2 SV=1	--	--	--	--	--	--	--	--	--	--
Cluster-2399.6270	35	88.4	259	602698038	XP_007461050.1	PREDICTED: Krueppel-like factor 2 [Lipotes vexillifer]	472370257	XM_004404584.1	PREDICTED: Odobenus rosmarus divergens Kruppel-like factor 2 (KLF2), mRNA	--	--	--	--	Q9Y5W3	296	3.2e-26	Krueppel-like factor 2 OS=Homo sapiens GN=KLF2 PE=1 SV=2	--	--	--	--	--	--	--	--	--	--
Cluster-2399.10813	22936.5	88.25	14924	833488062	XP_012768395.1	adenylate and guanylate cyclase catalytic domain containing protein, putative [Babesia bigemina]>gi|656185811|emb|CDR96209.1| adenylate and guanylate cyclase catalytic domain containing protein, putative [Babesia bigemina]	749734300	XM_011152324.1	PREDICTED: Harpegnathos saltator serine/threonine-protein phosphatase 2A catalytic subunit alpha isoform (LOC105189916), mRNA	K04382	PPP2C	serine/threonine-protein phosphatase 2A catalytic subunit	http://www.genome.jp/dbget-bin/www_bget?ko:K04382	P48580	1148	3e-123	Serine/threonine-protein phosphatase PP2A catalytic subunit OS=Neurospora crassa (strain ATCC 24698 / 74-OR23-1A / CBS 708.71 / DSM 1257 / FGSC 987) GN=pph-1 PE=3 SV=3	PF02183//PF14010//PF00149//PF03636//PF00211//PF00122//PF04977//PF09138	Homeobox associated leucine zipper//Phosphoenolpyruvate carboxylase//Calcineurin-like phosphoesterase//Glycosyl hydrolase family 65, N-terminal domain//Adenylate and Guanylate cyclase catalytic domain//E1-E2 ATPase//Septum formation initiator//Urm1 (Ubiquitin related modifier)	GO:0006099//GO:0006094//GO:0009190//GO:0034227//GO:0005975//GO:0015977//GO:0035556//GO:0006355//GO:0019643//GO:0007049	tricarboxylic acid cycle//gluconeogenesis//cyclic nucleotide biosynthetic process//tRNA thio-modification//carbohydrate metabolic process//carbon fixation//intracellular signal transduction//regulation of transcription, DNA-templated//reductive tricarboxylic acid cycle//cell cycle	GO:0043565//GO:0016849//GO:0008964//GO:0016787//GO:0003824//GO:0046872//GO:0000166//GO:0003700	sequence-specific DNA binding//phosphorus-oxygen lyase activity//phosphoenolpyruvate carboxylase activity//hydrolase activity//catalytic activity//metal ion binding//nucleotide binding//transcription factor activity, sequence-specific DNA binding	GO:0005737//GO:0005667	cytoplasm//transcription factor complex	KOG0371	Serine/threonine protein phosphatase 2A, catalytic subunit
Cluster-2399.14540	3955	88.23	2787	156087306	XP_001611060.1	transporter [Babesia bovis T2Bo]>gi|154798313|gb|EDO07492.1| transporter, putative [Babesia bovis]>gi|527100007|dbj|BAN65061.1| transporter, putative [Babesia bovis]	--	--	--	--	--	--	--	--	--	--	--	PF15681//PF11770//PF07690//PF03741//PF00335	Lymphocyte activation family X//GRB2-binding adapter (GAPT)//Major Facilitator Superfamily//Integral membrane protein TerC family//Tetraspanin family	GO:0051249//GO:0006955//GO:0055085	regulation of lymphocyte activation//immune response//transmembrane transport	--	--	GO:0016021	integral component of membrane	--	--
Cluster-2399.13585	1231	88.21	1045	833486837	XP_012768006.1	centrin 3, putative [Babesia bigemina]>gi|656185199|emb|CDR95820.1| centrin 3, putative [Babesia bigemina]	--	--	--	K16466	CETN3, CDC31	centrin-3	http://www.genome.jp/dbget-bin/www_bget?ko:K16466	Q24956	436	7.7e-42	Caltractin OS=Giardia intestinalis GN=CAL PE=3 SV=1	PF13202//PF13405//PF13499//PF12763//PF00036//PF13833	EF hand//EF-hand domain//EF-hand domain pair//Cytoskeletal-regulatory complex EF hand//EF hand//EF-hand domain pair	--	--	GO:0005515//GO:0005509	protein binding//calcium ion binding	--	--	KOG0028	Ca2+-binding protein (centrin/caltractin), EF-Hand superfamily protein
Cluster-2399.12747	18662.1	88.13	12208	156083471	XP_001609219.1	jmjC transcription factor [Babesia bovis T2Bo]>gi|154796470|gb|EDO05651.1| jmjC transcription factor, putative [Babesia bovis]	--	--	--	--	--	--	--	Q5RGU1	666	1.9e-67	Atypical kinase ADCK3, mitochondrial OS=Danio rerio GN=adck3 PE=2 SV=2	PF00481//PF00530//PF15050//PF03790//PF00887//PF00847	Protein phosphatase 2C//Scavenger receptor cysteine-rich domain//SCIMP protein//KNOX1 domain//Acyl CoA binding protein//AP2 domain	GO:0007165//GO:0006355	signal transduction//regulation of transcription, DNA-templated	GO:0003824//GO:0003700//GO:0005044//GO:0000062//GO:0003677	catalytic activity//transcription factor activity, sequence-specific DNA binding//scavenger receptor activity//fatty-acyl-CoA binding//DNA binding	GO:0016020//GO:0005634//GO:0005667//GO:0001772//GO:0016021//GO:0097197	membrane//nucleus//transcription factor complex//immunological synapse//integral component of membrane//tetraspanin-enriched microdomain	KOG1234	ABC (ATP binding cassette) 1 protein
Cluster-2399.13329	8338.64	87.74	5621	833487902	XP_012768344.1	XPG N-terminal domain and XPG I-region domain containing protein, putative [Babesia bigemina]>gi|656185760|emb|CDR96158.1| XPG N-terminal domain and XPG I-region domain containing protein, putative [Babesia bigemina]	--	--	--	K04799	FEN1, RAD2	flap endonuclease-1	http://www.genome.jp/dbget-bin/www_bget?ko:K04799	A7AX58	1066	3.7e-114	Flap endonuclease 1 OS=Babesia bovis GN=FEN1 PE=3 SV=1	PF00752//PF02739//PF03159//PF04795//PF00867//PF01367	XPG N-terminal domain//5'-3' exonuclease, N-terminal resolvase-like domain//XRN 5'-3' exonuclease N-terminus//PAPA-1-like conserved region//XPG I-region//5'-3' exonuclease, C-terminal SAM fold	GO:0006281	DNA repair	GO:0003677//GO:0003676//GO:0003824//GO:0004527//GO:0004518	DNA binding//nucleic acid binding//catalytic activity//exonuclease activity//nuclease activity	GO:0031011	Ino80 complex	KOG2519	5'-3' exonuclease
Cluster-2399.16089	2288	87.51	1733	859774320	XP_012908774.1	PREDICTED: bactericidal permeability-increasing protein [Mustela putorius furo]	545540673	XM_005635045.1	PREDICTED: Canis lupus familiaris bactericidal/permeability-increasing protein (BPI), transcript variant X2, mRNA	--	--	--	--	P17453	1633	2e-180	Bactericidal permeability-increasing protein OS=Bos taurus GN=BPI PE=2 SV=2	PF01273//PF02886	LBP / BPI / CETP family, N-terminal domain//LBP / BPI / CETP family, C-terminal domain	--	--	GO:0008289	lipid binding	--	--	KOG4160	BPI/LBP/CETP family protein
Cluster-2399.12456	2304.95	87.33	1747	122135	P18466.1	RecName: Full=DLA class I histocompatibility antigen, A9/A9 alpha chain; Flags: Precursor>gi|164005|gb|AAA30865.1| MHC DLA-A9/A9 alpha-chain precursor [Canis lupus familiaris]>gi|228380|prf||1803325A MHC I	545518324	XM_005627081.1	PREDICTED: Canis lupus familiaris MHC class I DLA-12 (DLA-12), transcript variant X1, mRNA	K06751	MHC1	major histocompatibility complex, class I	http://www.genome.jp/dbget-bin/www_bget?ko:K06751	P18466	1483	5.1e-163	DLA class I histocompatibility antigen, A9/A9 alpha chain OS=Canis familiaris PE=2 SV=1	PF00672//PF05454//PF16497//PF13895//PF00129	HAMP domain//Dystroglycan (Dystrophin-associated glycoprotein 1)//MHC-I family domain//Immunoglobulin domain//Class I Histocompatibility antigen, domains alpha 1 and 2	GO:0006955//GO:0007016//GO:0007165	immune response//cytoskeletal anchoring at plasma membrane//signal transduction	GO:0004871//GO:0005515	signal transducer activity//protein binding	GO:0016010//GO:0016021	dystrophin-associated glycoprotein complex//integral component of membrane	--	--
Cluster-2399.18714	567.01	87.28	624	57102730	XP_534081.1	PREDICTED: serum amyloid A protein [Canis lupus familiaris]	545536981	XM_534081.4	PREDICTED: Canis lupus familiaris serum amyloid A protein-like (LOC476879), mRNA	K17310	SAA	serum amyloid A protein	http://www.genome.jp/dbget-bin/www_bget?ko:K17310	P19708	472	3.1e-46	Serum amyloid A protein OS=Canis familiaris GN=SAA1 PE=1 SV=2	PF00277	Serum amyloid A protein	GO:0006953	acute-phase response	--	--	GO:0005576	extracellular region	--	--
Cluster-2399.12987	11312	87.27	7572	160425231	NP_001104237.1	myosin-9 [Canis lupus familiaris]>gi|122135145|sp|Q258K2.1|MYH9_CANFA RecName: Full=Myosin-9; AltName: Full=Myosin heavy chain 9; AltName: Full=Myosin heavy chain, non-muscle IIa; AltName: Full=Non-muscle myosin heavy chain IIa; Short=NMMHC II-a; Short=NMMHC-IIA [Canis lupus familiaris]>gi|89994139|emb|CAJ31056.1| myosin, heavy polypeptide 9, non-muscle [Canis lupus familiaris]	160425230	NM_001110767.1	Canis lupus familiaris myosin, heavy chain 9, non-muscle (MYH9), mRNA >gnl|BL_ORD_ID|2918889 Canis familiaris mRNA for myosin, heavy polypeptide 9, non-muscle (myh9 gene)	--	--	--	--	Q258K2	8289	0	Myosin-9 OS=Canis familiaris GN=MYH9 PE=2 SV=1	PF01576//PF00612//PF02736//PF00063	Myosin tail//IQ calmodulin-binding motif//Myosin N-terminal SH3-like domain//Myosin head (motor domain)	GO:0001525//GO:0008360//GO:0000910//GO:0031532//GO:0038032//GO:0030048//GO:0043534//GO:0030220//GO:0015031//GO:0006509//GO:0006200//GO:0030224	angiogenesis//regulation of cell shape//cytokinesis//actin cytoskeleton reorganization//termination of G-protein coupled receptor signaling pathway//actin filament-based movement//blood vessel endothelial cell migration//platelet formation//protein transport//membrane protein ectodomain proteolysis//obsolete ATP catabolic process//monocyte differentiation	GO:0000146//GO:0051015//GO:0005524//GO:0003774//GO:0005516//GO:0043495//GO:0016887//GO:0042803//GO:0005515	microfilament motor activity//actin filament binding//ATP binding//motor activity//calmodulin binding//protein anchor//ATPase activity//protein homodimerization activity//protein binding	GO:0008305//GO:0001725//GO:0001726//GO:0005634//GO:0005826//GO:0005884//GO:0032154//GO:0016459//GO:0005829	integrin complex//stress fiber//ruffle//nucleus//actomyosin contractile ring//actin filament//cleavage furrow//myosin complex//cytosol	KOG0161	Myosin class II heavy chain
Cluster-2399.11898	20103.8	87.05	13290	156088197	XP_001611505.1	hypothetical protein [Babesia bovis T2Bo]>gi|154798759|gb|EDO07937.1| conserved hypothetical protein [Babesia bovis]	--	--	--	--	--	--	--	Q4UDS9	585	5.2e-58	Putative chloroquine resistance transporter OS=Theileria annulata GN=TA12005 PE=3 SV=1	PF00750//PF07817//PF05208//PF00847//PF03079//PF05739//PF01080//PF08707//PF08211//PF09284//PF03083//PF13949//PF02786//PF00400//PF00804	tRNA synthetases class I (R)//GLE1-like protein//ALG3 protein//AP2 domain//ARD/ARD' family//SNARE domain//Presenilin//Primase C terminal 2 (PriCT-2)//Cytidine and deoxycytidylate deaminase zinc-binding region//Rhamnogalacturonan lyase B, N-terminal//Sugar efflux transporter for intercellular exchange//ALIX V-shaped domain binding to HIV//Carbamoyl-phosphate synthase L chain, ATP binding domain//W…	GO:0006206//GO:0005975//GO:0006807//GO:0055114//GO:0016973//GO:0046087//GO:0006525//GO:0006355//GO:0006420//GO:0006560//GO:0009972	pyrimidine nucleobase metabolic process//carbohydrate metabolic process//nitrogen compound metabolic process//oxidation-reduction process//poly(A)+ mRNA export from nucleus//cytidine metabolic process//arginine metabolic process//regulation of transcription, DNA-templated//arginyl-tRNA aminoacylation//proline metabolic process//cytidine deamination	GO:0008270//GO:0004126//GO:0005515//GO:0016837//GO:0016817//GO:0010309//GO:0016758//GO:0005524//GO:0003700//GO:0030246//GO:0004814//GO:0004190	zinc ion binding//cytidine deaminase activity//protein binding//carbon-oxygen lyase activity, acting on polysaccharides//hydrolase activity, acting on acid anhydrides//acireductone dioxygenase [iron(II)-requiring] activity//transferase activity, transferring hexosyl groups//ATP binding//transcription factor activity, sequence-specific DNA binding//carbohydrate binding//arginine-tRNA ligase activi…	GO:0005643//GO:0005667//GO:0005783//GO:0016020//GO:0016021	nuclear pore//transcription factor complex//endoplasmic reticulum//membrane//integral component of membrane	KOG1991	Nuclear transport receptor RANBP7/RANBP8 (importin beta superfamily)
Cluster-2399.15282	1635.35	86.45	1325	119514489	ABL76058.1	carcinoembryonic antigen-related cell adhesion molecule 30 isoform 2L1 [Canis lupus familiaris]	119514488	EF137911.1	Canis lupus familiaris carcinoembryonic antigen-related cell adhesion molecule 30 isoform 2L1 (CEACAM30) mRNA, complete cds	K06499	CEACAM	carcinoembryonic antigen-related cell adhesion molecule	http://www.genome.jp/dbget-bin/www_bget?ko:K06499	Q3KPI0	668	1.2e-68	Carcinoembryonic antigen-related cell adhesion molecule 21 OS=Homo sapiens GN=CEACAM21 PE=2 SV=2	PF05808//PF13895	Podoplanin//Immunoglobulin domain	--	--	GO:0005515	protein binding	GO:0016021	integral component of membrane	--	--
Cluster-2399.10487	11718.7	86.18	7931	833482748	XP_012766728.1	protein kinase domain containing protein, putative [Babesia bigemina]>gi|656183701|emb|CDR94542.1| protein kinase domain containing protein, putative [Babesia bigemina]	833493748	XM_012914702.1	Babesia bigemina U3 small nucleolar ribonucleoprotein protein IMP3-like protein, putative partial mRNA	--	--	--	--	Q921Y2	501	1.7e-48	U3 small nucleolar ribonucleoprotein protein IMP3 OS=Mus musculus GN=Imp3 PE=2 SV=1	PF00163//PF00069//PF01776//PF07714//PF05478//PF08326//PF01479	Ribosomal protein S4/S9 N-terminal domain//Protein kinase domain//Ribosomal L22e protein family//Protein tyrosine kinase//Prominin//Acetyl-CoA carboxylase, central region//S4 domain	GO:0042254//GO:0006090//GO:0006468//GO:0006412//GO:0006633	ribosome biogenesis//pyruvate metabolic process//protein phosphorylation//translation//fatty acid biosynthetic process	GO:0003723//GO:0003735//GO:0003989//GO:0019843//GO:0004672//GO:0005524	RNA binding//structural constituent of ribosome//acetyl-CoA carboxylase activity//rRNA binding//protein kinase activity//ATP binding	GO:0009317//GO:0016021//GO:0005622//GO:0005840	acetyl-CoA carboxylase complex//integral component of membrane//intracellular//ribosome	KOG4655	U3 small nucleolar ribonucleoprotein (snoRNP) component
Cluster-2399.12704	2917.06	86.16	2168	671027665	XP_008704633.1	PREDICTED: leukotriene-B(4) omega-hydroxylase 2 isoform X1 [Ursus maritimus]	671027664	XM_008706411.1	PREDICTED: Ursus maritimus leukotriene-B(4) omega-hydroxylase 2 (LOC103677173), transcript variant X1, mRNA	--	--	--	--	Q08477	2241	8e-251	Docosahexaenoic acid omega-hydroxylase CYP4F3 OS=Homo sapiens GN=CYP4F3 PE=1 SV=2	PF00067	Cytochrome P450	GO:0055114	oxidation-reduction process	GO:0016705//GO:0005506//GO:0020037	oxidoreductase activity, acting on paired donors, with incorporation or reduction of molecular oxygen//iron ion binding//heme binding	--	--	--	--
Cluster-2399.13265	12471	86.03	8438	664750270	XP_008532562.1	PREDICTED: talin-1 isoform X4 [Equus przewalskii]	545517527	XM_003639390.2	PREDICTED: Canis lupus familiaris talin 1 (TLN1), transcript variant X1, mRNA	--	--	--	--	Q9Y490	11377	0	Talin-1 OS=Homo sapiens GN=TLN1 PE=1 SV=3	PF02861//PF00788//PF09141//PF01608//PF00887//PF02174	Clp amino terminal domain, pathogenicity island component//Ras association (RalGDS/AF-6) domain//Talin, middle domain//I/LWEQ domain//Acyl CoA binding protein//PTB domain (IRS-1 type)	GO:0019538//GO:0007016//GO:0007165	protein metabolic process//cytoskeletal anchoring at plasma membrane//signal transduction	GO:0003779//GO:0005200//GO:0000062//GO:0005158	actin binding//structural constituent of cytoskeleton//fatty-acyl-CoA binding//insulin receptor binding	GO:0001726//GO:0005856//GO:0005925//GO:0005899	ruffle//cytoskeleton//focal adhesion//insulin receptor complex	KOG4261	Talin
Cluster-2399.13499	2185	86.01	1691	15778930	AAH14546.1	ARP2 actin-related protein 2 homolog (yeast) [Homo sapiens]>gi|190689917|gb|ACE86733.1| ARP2 actin-related protein 2 homolog (yeast) protein [synthetic construct]>gi|190691289|gb|ACE87419.1| ARP2 actin-related protein 2 homolog (yeast) protein [synthetic construct]	545515786	XM_538516.4	PREDICTED: Canis lupus familiaris ARP2 actin-related protein 2 homolog (yeast) (ACTR2), transcript variant 1, mRNA	--	--	--	--	P61161	1959	3.1e-218	Actin-related protein 2 OS=Mus musculus GN=Actr2 PE=1 SV=1	PF02376	CUT domain	GO:0007163//GO:0008356//GO:0051321//GO:0030036//GO:0016482//GO:0006928//GO:0051653//GO:0033206	establishment or maintenance of cell polarity//asymmetric cell division//meiotic cell cycle//actin cytoskeleton organization//cytoplasmic transport//movement of cell or subcellular component//spindle localization//meiotic cytokinesis	GO:0003779//GO:0005524//GO:0003677	actin binding//ATP binding//DNA binding	GO:0030478//GO:0042995//GO:0005885	actin cap//cell projection//Arp2/3 protein complex	KOG0677	Actin-related protein Arp2/3 complex, subunit Arp2
Cluster-2399.10215	2780	85.94	2083	545486243	XP_005615785.1	PREDICTED: vasodilator-stimulated phosphoprotein isoform X1 [Canis lupus familiaris]	545486242	XM_005615728.1	PREDICTED: Canis lupus familiaris vasodilator-stimulated phosphoprotein (VASP), transcript variant X1, mRNA	K06274	VASP	vasodilator-stimulated phosphoprotein	http://www.genome.jp/dbget-bin/www_bget?ko:K06274	P50551	727	2.8e-75	Vasodilator-stimulated phosphoprotein OS=Canis familiaris GN=VASP PE=1 SV=3	--	--	--	--	--	--	--	--	KOG4590	Signal transduction protein Enabled, contains WH1 domain
Cluster-2399.10501	2797	85.85	2096	73960071	XP_868740.1	PREDICTED: guanylate-binding protein 6-like [Canis lupus familiaris]	545503344	XM_863647.3	PREDICTED: Canis lupus familiaris guanylate-binding protein 6-like (LOC612422), mRNA	--	--	--	--	--	--	--	--	PF08074//PF03071//PF09728//PF02601//PF02841//PF11744	CHDCT2 (NUC038) domain//GNT-I family//Myosin-like coiled-coil protein//Exonuclease VII, large subunit//Guanylate-binding protein, C-terminal domain//Aluminium activated malate transporter	GO:0006486//GO:0006355//GO:0006308//GO:0015743	protein glycosylation//regulation of transcription, DNA-templated//DNA catabolic process//malate transport	GO:0005524//GO:0008855//GO:0008270//GO:0005525//GO:0008375//GO:0019905//GO:0003924//GO:0003677//GO:0016818	ATP binding//exodeoxyribonuclease VII activity//zinc ion binding//GTP binding//acetylglucosaminyltransferase activity//syntaxin binding//GTPase activity//DNA binding//hydrolase activity, acting on acid anhydrides, in phosphorus-containing anhydrides	GO:0009318//GO:0005634	exodeoxyribonuclease VII complex//nucleus	--	--
Cluster-2399.20150	369	85.8	500	32358	CAA46472.1	hnRNP U protein [Homo sapiens]	472361868	XM_004400468.1	PREDICTED: Odobenus rosmarus divergens heterogeneous nuclear ribonucleoprotein U (scaffold attachment factor A) (HNRNPU), transcript variant X3, mRNA	K12888	HNRNPU	heterogeneous nuclear ribonucleoprotein U	http://www.genome.jp/dbget-bin/www_bget?ko:K12888	Q00839	238	3.4e-19	Heterogeneous nuclear ribonucleoprotein U OS=Homo sapiens GN=HNRNPU PE=1 SV=6	PF10414	Sirohaem synthase dimerisation region	GO:0006779//GO:0055114	porphyrin-containing compound biosynthetic process//oxidation-reduction process	--	--	--	--	--	--
Cluster-2399.12284	1812	85.6	1452	478525637	XP_004437006.1	PREDICTED: transcription factor PU.1 [Ceratotherium simum simum]	545530130	XM_848897.3	PREDICTED: Canis lupus familiaris spleen focus forming virus (SFFV) proviral integration oncogene (SPI1), transcript variant X2, mRNA	K09438	SPI1	transcription factor PU.1	http://www.genome.jp/dbget-bin/www_bget?ko:K09438	Q6PKU1	1226	2.7e-133	Transcription factor PU.1 OS=Sus scrofa GN=SPI1 PE=2 SV=1	PF00178	Ets-domain	GO:0006355	regulation of transcription, DNA-templated	GO:0003700//GO:0043565	transcription factor activity, sequence-specific DNA binding//sequence-specific DNA binding	GO:0005667	transcription factor complex	KOG3805	ERG and related ETS transcription factors
Cluster-2399.11160	1155	85.59	1019	545493662	XP_545888.4	PREDICTED: LOW QUALITY PROTEIN: bcl-2-related protein A1 [Canis lupus familiaris]	545493661	XM_545888.4	PREDICTED: Canis lupus familiaris BCL2-related protein A1 (BCL2A1), mRNA	--	--	--	--	Q16548	704	6.3e-73	Bcl-2-related protein A1 OS=Homo sapiens GN=BCL2A1 PE=1 SV=1	PF00452	Apoptosis regulator proteins, Bcl-2 family	GO:0042981	regulation of apoptotic process	--	--	--	--	--	--
Cluster-2399.13162	1859.29	85.48	1485	58801551	NP_001011723.1	MHC class II DR alpha chain precursor [Canis lupus familiaris]>gi|545518294|ref|XP_005627123.1| PREDICTED: MHC class II DR alpha chain isoform X1 [Canis lupus familiaris]>gi|545518296|ref|XP_005627124.1| PREDICTED: MHC class II DR alpha chain isoform X2 [Canis lupus familiaris]>gi|565245|gb|AAA99463.1| MHC class II DR alpha chain [Canis lupus familiaris]>gi|54648999|emb|CAH61722.1| MHC class II a…	545518293	XM_005627066.1	PREDICTED: Canis lupus familiaris MHC class II DR alpha chain (DLA-DRA), transcript variant X1, mRNA	--	--	--	--	P01903	1035	3.8e-111	HLA class II histocompatibility antigen, DR alpha chain OS=Homo sapiens GN=HLA-DRA PE=1 SV=1	PF00993//PF13895	Class II histocompatibility antigen, alpha domain//Immunoglobulin domain	GO:0006955//GO:0002504//GO:0019882	immune response//antigen processing and presentation of peptide or polysaccharide antigen via MHC class II//antigen processing and presentation	GO:0005515	protein binding	GO:0016020//GO:0042613//GO:0005765//GO:0016021//GO:0031902	membrane//MHC class II protein complex//lysosomal membrane//integral component of membrane//late endosome membrane	--	--
Cluster-2399.16730	4725.72	85.19	3388	833487518	XP_012768220.1	eIF-4A-like DEAD family RNA helicase, putative [Babesia bigemina]>gi|656185413|emb|CDR96034.1| eIF-4A-like DEAD family RNA helicase, putative [Babesia bigemina]	667664742	LK934713.1	Babesia divergens genome assembly 454hybrid_PBjelly ,scaffold Contig3	--	--	--	--	O13792	1389	7.8e-152	ATP-dependent RNA helicase uap56 OS=Schizosaccharomyces pombe (strain 972 / ATCC 24843) GN=uap56 PE=1 SV=3	PF00270	DEAD/DEAH box helicase	--	--	GO:0003676//GO:0005524	nucleic acid binding//ATP binding	--	--	KOG0329	ATP-dependent RNA helicase
Cluster-2399.15150	1988.35	85.16	1575	62183982	AAX73309.1	immunoglobulin mu heavy chain [Ailuropoda melanoleuca]	3402546	AB016712.1	Felis catus mRNA for IgM heavy chain, partial cds	--	--	--	--	P01874	1856	2.6e-206	Ig mu chain C region OS=Canis familiaris PE=1 SV=1	PF03581//PF06583//PF13895	Herpesvirus UL33-like protein//Neogenin C-terminus//Immunoglobulin domain	GO:0019073	viral DNA genome packaging	GO:0005515	protein binding	GO:0016021	integral component of membrane	--	--
Cluster-2399.9218	961	85.06	895	545802024	XP_003121761.2	PREDICTED: signal peptidase complex catalytic subunit SEC11C-like isoform X1 [Sus scrofa]	823425157	XM_004409819.2	PREDICTED: Odobenus rosmarus divergens SEC11 homolog C (S. cerevisiae) (SEC11C), transcript variant X1, mRNA	K13280	SEC11, sipW	signal peptidase, endoplasmic reticulum-type	http://www.genome.jp/dbget-bin/www_bget?ko:K13280	P13679	986	1.1e-105	Signal peptidase complex catalytic subunit SEC11C OS=Canis familiaris GN=SEC11C PE=1 SV=3	--	--	--	--	--	--	--	--	KOG3342	Signal peptidase I
Cluster-2399.14616	2250	84.84	1754	359322280	XP_855200.3	PREDICTED: R3H domain-containing protein 4 [Canis lupus familiaris]	545535479	XM_850107.4	PREDICTED: Canis lupus familiaris R3H domain containing 4 (R3HDM4), mRNA	--	--	--	--	Q2KIL7	1024	8.5e-110	R3H domain-containing protein 4 OS=Bos taurus GN=R3HDM4 PE=2 SV=1	PF01424	R3H domain	--	--	GO:0003676	nucleic acid binding	--	--	--	--
Cluster-2399.12412	13348	84.74	9147	833481057	XP_012766190.1	WD domain, G-beta repeat containing protein, putative [Babesia bigemina]>gi|656183163|emb|CDR94004.1| WD domain, G-beta repeat containing protein, putative [Babesia bigemina]	--	--	--	--	--	--	--	Q54ED4	704	5.7e-72	Glutamate-rich WD repeat-containing protein 1 OS=Dictyostelium discoideum GN=grwd1 PE=3 SV=1	PF06888//PF00400//PF00193//PF00787//PF07645//PF07690//PF01553//PF09360	Putative Phosphatase//WD domain, G-beta repeat//Extracellular link domain//PX domain//Calcium-binding EGF domain//Major Facilitator Superfamily//Acyltransferase//Iron-binding zinc finger CDGSH type	GO:0055085//GO:0007155//GO:0008152	transmembrane transport//cell adhesion//metabolic process	GO:0016746//GO:0005540//GO:0005515//GO:0051537//GO:0035091//GO:0016791//GO:0005509	transferase activity, transferring acyl groups//hyaluronic acid binding//protein binding//2 iron, 2 sulfur cluster binding//phosphatidylinositol binding//phosphatase activity//calcium ion binding	GO:0043231//GO:0016021	intracellular membrane-bounded organelle//integral component of membrane	KOG0302	Ribosome Assembly protein
Cluster-2399.16588	1595.09	84.72	1320	803125841	XP_004013127.2	PREDICTED: LOW QUALITY PROTEIN: actin, cytoplasmic 2 [Ovis aries]>gi|803208635|ref|XP_011964823.1| PREDICTED: LOW QUALITY PROTEIN: actin, cytoplasmic 2 [Ovis aries musimon]	307938302	NM_001195845.1	Canis lupus familiaris actin, beta (ACTB), mRNA	K05692	ACTB_G1	actin beta/gamma 1	http://www.genome.jp/dbget-bin/www_bget?ko:K05692	Q964D9	1897	3.8e-211	Actin, cytoplasmic OS=Planorbella trivolvis PE=3 SV=1	--	--	--	--	--	--	--	--	KOG0676	Actin and related proteins
Cluster-2399.14211	1162.77	84.61	1033	49258104	AAH73769.1	IGL@ protein [Homo sapiens]	545544680	XM_005636542.1	PREDICTED: Canis lupus familiaris immunoglobulin lambda-like polypeptide 5-like (LOC607368), transcript variant X1, mRNA	--	--	--	--	B9A064	525	3.7e-52	Immunoglobulin lambda-like polypeptide 5 OS=Homo sapiens GN=IGLL5 PE=2 SV=2	PF00114	Pilin (bacterial filament)	GO:0007155	cell adhesion	--	--	GO:0009289	pilus	--	--
Cluster-2399.15819	23	84.43	245	--	--	--	--	--	--	--	--	--	--	--	--	--	--	--	--	--	--	--	--	--	--	--	--
Cluster-2399.15072	3654	84.25	2705	823403154	XP_012417127.1	PREDICTED: acetyl-coenzyme A synthetase 2-like, mitochondrial [Odobenus rosmarus divergens]	359322578	XM_534200.4	PREDICTED: Canis lupus familiaris acyl-CoA synthetase short-chain family member 1 (ACSS1), mRNA	K01895	ACSS, acs	acetyl-CoA synthetase	http://www.genome.jp/dbget-bin/www_bget?ko:K01895	Q9NUB1	3068	0	Acetyl-coenzyme A synthetase 2-like, mitochondrial OS=Homo sapiens GN=ACSS1 PE=1 SV=2	PF00501//PF00901//PF01336	AMP-binding enzyme//Orbivirus outer capsid protein VP5//OB-fold nucleic acid binding domain	GO:0008152	metabolic process	GO:0005198//GO:0003824//GO:0003676	structural molecule activity//catalytic activity//nucleic acid binding	GO:0019028	viral capsid	KOG1175	Acyl-CoA synthetase
Cluster-2399.13245	6914.04	84.23	4890	239500663	BAH70325.1	secreted antigen 3 [Babesia gibsoni]	239500662	AB481149.1	Babesia gibsoni BgSA3 mRNA for secreted antigen 3, complete cds	--	--	--	--	--	--	--	--	--	--	--	--	--	--	--	--	--	--
Cluster-2399.15495	18	84.2	237	--	--	--	--	--	--	--	--	--	--	--	--	--	--	--	--	--	--	--	--	--	--	--	--
Cluster-2399.11526	2057.74	83.87	1642	833480555	XP_012766030.1	dnaJ C terminal region domain containing protein, putative [Babesia bigemina]>gi|656183003|emb|CDR93844.1| dnaJ C terminal region domain containing protein, putative [Babesia bigemina]	--	--	--	--	--	--	--	C1DD87	703	1.3e-72	Chaperone protein DnaJ OS=Laribacter hongkongensis (strain HLHK9) GN=dnaJ PE=3 SV=1	PF00684	DnaJ central domain	--	--	GO:0031072//GO:0051082	heat shock protein binding//unfolded protein binding	--	--	KOG0715	Molecular chaperone (DnaJ superfamily)
Cluster-2399.11918	503.11	83.6	597	156087306	XP_001611060.1	transporter [Babesia bovis T2Bo]>gi|154798313|gb|EDO07492.1| transporter, putative [Babesia bovis]>gi|527100007|dbj|BAN65061.1| transporter, putative [Babesia bovis]	--	--	--	--	--	--	--	--	--	--	--	PF07690	Major Facilitator Superfamily	GO:0055085	transmembrane transport	--	--	GO:0016021	integral component of membrane	--	--
Cluster-2399.10124	2290.99	83.54	1805	511833549	XP_004741416.1	PREDICTED: protein-arginine deiminase type-4 isoform X1 [Mustela putorius furo]	545492277	XM_843401.2	PREDICTED: Canis lupus familiaris peptidyl arginine deiminase, type IV (PADI4), mRNA	K01481	E3.5.3.15	protein-arginine deiminase	http://www.genome.jp/dbget-bin/www_bget?ko:K01481	Q9UM07	2221	1.4e-248	Protein-arginine deiminase type-4 OS=Homo sapiens GN=PADI4 PE=1 SV=2	PF08527//PF08526//PF03068	Protein-arginine deiminase (PAD) middle domain//Protein-arginine deiminase (PAD) N-terminal domain//Protein-arginine deiminase (PAD)	GO:0018101//GO:0006807	protein citrullination//nitrogen compound metabolic process	GO:0005509//GO:0004668	calcium ion binding//protein-arginine deiminase activity	GO:0005737	cytoplasm	--	--
Cluster-2399.8391	2597.7	82.8	2028	671031213	XP_008706407.1	PREDICTED: hematopoietic lineage cell-specific protein [Ursus maritimus]	545553024	XM_005639550.1	PREDICTED: Canis lupus familiaris hematopoietic cell-specific Lyn substrate 1 (HCLS1), mRNA	--	--	--	--	P14317	1693	2.6e-187	Hematopoietic lineage cell-specific protein OS=Homo sapiens GN=HCLS1 PE=1 SV=3	PF14604//PF00018	Variant SH3 domain//SH3 domain	--	--	GO:0005515	protein binding	--	--	KOG3655	Drebrins and related actin binding proteins
Cluster-2399.12637	28032.6	82.72	19382	833489085	XP_012768723.1	WD domain, G-beta repeat containing protein, putative [Babesia bigemina]>gi|656186139|emb|CDR96537.1| WD domain, G-beta repeat containing protein, putative [Babesia bigemina]	--	--	--	--	--	--	--	Q2S0I2	456	6.9e-43	Ribosomal RNA small subunit methyltransferase A OS=Salinibacter ruber (strain DSM 13855 / M31) GN=rsmA PE=3 SV=1	PF00400//PF13897//PF02558//PF00891//PF04494//PF05401//PF01467//PF05175//PF01754//PF01428//PF08241	WD domain, G-beta repeat//Golgi-dynamics membrane-trafficking//Ketopantoate reductase PanE/ApbA//O-methyltransferase//WD40 associated region in TFIID subunit, NTD2 domain//Nodulation protein S (NodS)//Cytidylyltransferase-like//Methyltransferase small domain//A20-like zinc finger//AN1-like Zinc finger//Methyltransferase domain	GO:0009312//GO:0015940//GO:0009058//GO:0006810//GO:0009877//GO:0055114//GO:0008152//GO:0006355	oligosaccharide biosynthetic process//pantothenate biosynthetic process//biosynthetic process//transport//nodulation//oxidation-reduction process//metabolic process//regulation of transcription, DNA-templated	GO:0008171//GO:0003677//GO:0008677//GO:0008168//GO:0008270//GO:0005515//GO:0003824//GO:0008757	O-methyltransferase activity//DNA binding//2-dehydropantoate 2-reductase activity//methyltransferase activity//zinc ion binding//protein binding//catalytic activity//S-adenosylmethionine-dependent methyltransferase activity	GO:0016021//GO:0005634	integral component of membrane//nucleus	KOG0263	Transcription initiation factor TFIID, subunit TAF5 (also component of histone acetyltransferase SAGA)
Cluster-2399.15767	4991.81	81.83	3700	833491813	XP_012769573.1	hypothetical protein, conserved [Babesia bigemina]>gi|656186989|emb|CDR97387.1| hypothetical protein, conserved [Babesia bigemina]	667664740	LK934711.1	Babesia divergens genome assembly 454hybrid_PBjelly ,scaffold Contig1	K02947	RP-S10e, RPS10	small subunit ribosomal protein S10e	http://www.genome.jp/dbget-bin/www_bget?ko:K02947	P63326	278	5.7e-23	40S ribosomal protein S10 OS=Rattus norvegicus GN=Rps10 PE=2 SV=1	PF13014//PF00013	KH domain//KH domain	--	--	GO:0003723	RNA binding	--	--	KOG3344	40s ribosomal protein s10
Cluster-2399.16538	916	81.72	890	169403978	NP_001108591.1	glutathione peroxidase 1 [Canis lupus familiaris]	169403977	NM_001115119.1	Canis lupus familiaris glutathione peroxidase 1 (GPX1), mRNA	K00432	E1.11.1.9	glutathione peroxidase	http://www.genome.jp/dbget-bin/www_bget?ko:K00432	P07203	934	1.2e-99	Glutathione peroxidase 1 OS=Homo sapiens GN=GPX1 PE=1 SV=4	PF09154//PF00255	Domain of unknown function (DUF1939)//Glutathione peroxidase	GO:0055114//GO:0005975//GO:0006979//GO:0006804//GO:0006749	oxidation-reduction process//carbohydrate metabolic process//response to oxidative stress//obsolete peroxidase reaction//glutathione metabolic process	GO:0004553//GO:0004602	hydrolase activity, hydrolyzing O-glycosyl compounds//glutathione peroxidase activity	--	--	KOG1651	Glutathione peroxidase
Cluster-2399.11963	1408.19	81.46	1233	359319698	XP_003639149.1	PREDICTED: growth arrest and DNA damage-inducible protein GADD45 alpha isoform 1 [Canis lupus familiaris]	545503641	XM_003639101.2	PREDICTED: Canis lupus familiaris growth arrest and DNA-damage-inducible, alpha (GADD45A), transcript variant 1, mRNA	K04402	GADD45	growth arrest and DNA-damage-inducible protein	http://www.genome.jp/dbget-bin/www_bget?ko:K04402	Q3ZBN6	818	4.6e-86	Growth arrest and DNA damage-inducible protein GADD45 alpha OS=Bos taurus GN=GADD45A PE=2 SV=1	--	--	--	--	--	--	--	--	--	--
Cluster-2399.17122	5	81.37	205	755804888	XP_011289057.1	PREDICTED: hemoglobin subunit theta-1 [Felis catus]	507535959	XM_004651958.1	PREDICTED: Jaculus jaculus hemoglobin, theta 1 (Hbq1), mRNA	K13827	HBQ1	hemoglobin subunit theta	http://www.genome.jp/dbget-bin/www_bget?ko:K13827	P06890	163	6.9e-11	Hemoglobin subunit theta-1 OS=Pongo pygmaeus GN=HBQ1 PE=3 SV=2	--	--	--	--	--	--	--	--	--	--
Cluster-2399.14607	2635	81.23	2088	154152055	NP_001093761.1	cytochrome b-245, beta polypeptide [Canis lupus familiaris]>gi|151427558|tpd|FAA00336.1| TPA: predicted NADPH oxidase-2 [Canis lupus familiaris]	154152054	NM_001100291.1	Canis lupus familiaris cytochrome b-245, beta polypeptide (chronic granulomatous disease) (CYBB), mRNA >gnl|BL_ORD_ID|4307574 TPA_inf: Canis lupus familiaris Nox2 mRNA for predicted NADPH oxidase-2, complete cds	--	--	--	--	P04839	2674	4.8e-301	Cytochrome b-245 heavy chain OS=Homo sapiens GN=CYBB PE=1 SV=2	PF05201//PF08030//PF08022//PF00175	Glutamyl-tRNAGlu reductase, N-terminal domain//Ferric reductase NAD binding domain//FAD-binding domain//Oxidoreductase NAD-binding domain	GO:0033014//GO:0055114	tetrapyrrole biosynthetic process//oxidation-reduction process	GO:0016491//GO:0008883//GO:0050661	oxidoreductase activity//glutamyl-tRNA reductase activity//NADP binding	--	--	--	--
Cluster-2399.14200	31744	81.05	22361	833492308	XP_012769723.1	processing splicing factor 8, putative [Babesia bigemina]>gi|656187184|emb|CDR97537.1| processing splicing factor 8, putative [Babesia bigemina]	667664745	LK934716.1	Babesia divergens genome assembly 454hybrid_PBjelly ,scaffold Contig6	K12856	PRPF8, PRP8	pre-mRNA-processing factor 8	http://www.genome.jp/dbget-bin/www_bget?ko:K12856	Q99PV0	8791	0	Pre-mRNA-processing-splicing factor 8 OS=Mus musculus GN=Prpf8 PE=1 SV=2	PF00227//PF01926//PF10597//PF03051//PF10596//PF00004//PF00735//PF08082//PF04670//PF10598//PF01116//PF00643//PF08083//PF04548//PF00205//PF00112//PF03193//PF10584//PF08477//PF08072//PF02421	Proteasome subunit//50S ribosome-binding GTPase//U5-snRNA binding site 2 of PrP8//Peptidase C1-like family//U6-snRNA interacting domain of PrP8//ATPase family associated with various cellular activities (AAA)//Septin//PRO8NT (NUC069), PrP8 N-terminal domain//Gtr1/RagA G protein conserved region//RNA recognition motif of the spliceosomal PrP8//Fructose-bisphosphate aldolase class-II//B-box zinc fi…	GO:0005975//GO:0015684//GO:0000398//GO:0006260//GO:0051603//GO:0007264//GO:0006508//GO:0006511	carbohydrate metabolic process//ferrous iron transport//mRNA splicing, via spliceosome//DNA replication//proteolysis involved in cellular protein catabolic process//small GTPase mediated signal transduction//proteolysis//ubiquitin-dependent protein catabolic process	GO:0000287//GO:0008270//GO:0003924//GO:0030976//GO:0030623//GO:0003677//GO:0005525//GO:0004175//GO:0004197//GO:0008234//GO:0005524//GO:0003723//GO:0015093//GO:0016818//GO:0016832//GO:0017070//GO:0004298	magnesium ion binding//zinc ion binding//GTPase activity//thiamine pyrophosphate binding//U5 snRNA binding//DNA binding//GTP binding//endopeptidase activity//cysteine-type endopeptidase activity//cysteine-type peptidase activity//ATP binding//RNA binding//ferrous iron transmembrane transporter activity//hydrolase activity, acting on acid anhydrides, in phosphorus-containing anhydrides//aldehyde-l…	GO:0005839//GO:0019773//GO:0005622//GO:0005634//GO:0016021	proteasome core complex//proteasome core complex, alpha-subunit complex//intracellular//nucleus//integral component of membrane	KOG1795	U5 snRNP spliceosome subunit
Cluster-2399.14212	1114.83	80.81	1036	49258104	AAH73769.1	IGL@ protein [Homo sapiens]	545544680	XM_005636542.1	PREDICTED: Canis lupus familiaris immunoglobulin lambda-like polypeptide 5-like (LOC607368), transcript variant X1, mRNA	--	--	--	--	B9A064	525	3.7e-52	Immunoglobulin lambda-like polypeptide 5 OS=Homo sapiens GN=IGLL5 PE=2 SV=2	PF00114	Pilin (bacterial filament)	GO:0007155	cell adhesion	--	--	GO:0009289	pilus	--	--
Cluster-2399.13888	3690	80.26	2852	514758710	XP_005022616.1	PREDICTED: endoplasmin, partial [Anas platyrhynchos]	50979165	NM_001003327.1	Canis lupus familiaris heat shock protein 90kDa beta (Grp94), member 1 (HSP90B1), mRNA >gnl|BL_ORD_ID|78188 Canis familiaris GRP94 mRNA, complete cds	K09487	HSP90B, TRA1	heat shock protein 90kDa beta	http://www.genome.jp/dbget-bin/www_bget?ko:K09487	P41148	2214	1.4e-247	Endoplasmin OS=Canis familiaris GN=HSP90B1 PE=1 SV=1	PF00183	Hsp90 protein	GO:0006950//GO:0006457	response to stress//protein folding	GO:0005524//GO:0051082	ATP binding//unfolded protein binding	--	--	KOG0020	Endoplasmic reticulum glucose-regulated protein (GRP94/endoplasmin), HSP90 family
Cluster-2399.8008	789.18	80.16	813	591291089	XP_007072918.1	PREDICTED: regulator of G-protein signaling 2 [Panthera tigris altaica]	545557025	XM_005640930.1	PREDICTED: Canis lupus familiaris regulator of G-protein signaling 2, 24kDa (RGS2), mRNA	K18154	RGS2	regulator of G-protein signaling 2	http://www.genome.jp/dbget-bin/www_bget?ko:K18154	O08849	441	1.6e-42	Regulator of G-protein signaling 2 OS=Mus musculus GN=Rgs2 PE=2 SV=2	--	--	--	--	--	--	--	--	--	--
Cluster-2399.17635	807	80.1	826	602662290	XP_007436790.1	PREDICTED: serine/arginine-rich splicing factor 5-like isoform X1 [Python bivittatus]	545507863	XM_005623582.1	PREDICTED: Canis lupus familiaris serine/arginine-rich splicing factor 5 (SRSF5), mRNA	K12893	SFRS4_5_6	splicing factor, arginine/serine-rich 4/5/6	http://www.genome.jp/dbget-bin/www_bget?ko:K12893	Q09167	722	4.2e-75	Serine/arginine-rich splicing factor 5 OS=Rattus norvegicus GN=Srsf5 PE=2 SV=1	PF00937//PF08777//PF00076//PF15761	Coronavirus nucleocapsid protein//RNA binding motif//RNA recognition motif. (a.k.a. RRM, RBD, or RNP domain)//Immortalisation up-regulated protein	--	--	GO:0003676//GO:0003723	nucleic acid binding//RNA binding	GO:0005634//GO:0019013	nucleus//viral nucleocapsid	KOG0105	Alternative splicing factor ASF/SF2 (RRM superfamily)
Cluster-2399.10719	1005	80.04	966	676275909	KFO30241.1	14-3-3 protein beta/alpha [Fukomys damarensis]	545540853	XM_847661.3	PREDICTED: Canis lupus familiaris tyrosine 3-monooxygenase/tryptophan 5-monooxygenase activation protein, beta polypeptide (YWHAB), transcript variant X2, mRNA	K16197	YWHAB_Q_Z	14-3-3 protein beta/theta/zeta	http://www.genome.jp/dbget-bin/www_bget?ko:K16197	P31946	1165	2.1e-126	14-3-3 protein beta/alpha OS=Homo sapiens GN=YWHAB PE=1 SV=3	PF02154//PF15499//PF06156	Flagellar motor switch protein FliM//Ubiquitin-specific peptidase-like, SUMO isopeptidase//Protein of unknown function (DUF972)	GO:0006260//GO:0071973	DNA replication//bacterial-type flagellum-dependent cell motility	GO:0032183//GO:0070140//GO:0003774	SUMO binding//SUMO-specific isopeptidase activity//motor activity	GO:0009425	bacterial-type flagellum basal body	--	--
Cluster-2399.8543	844.15	79.99	853	73962540	XP_537382.2	PREDICTED: proteasome activator complex subunit 2 isoform 1 [Canis lupus familiaris]	545506909	XM_537382.4	PREDICTED: Canis lupus familiaris proteasome (prosome, macropain) activator subunit 2 (PA28 beta) (PSME2), transcript variant 1, mRNA	K06697	PSME2	proteasome activator subunit 2 (PA28 beta)	http://www.genome.jp/dbget-bin/www_bget?ko:K06697	Q9UL46	1100	6.4e-119	Proteasome activator complex subunit 2 OS=Homo sapiens GN=PSME2 PE=1 SV=4	PF02252//PF02251	Proteasome activator pa28 beta subunit//Proteasome activator pa28 alpha subunit	--	--	--	--	GO:0008537	proteasome activator complex	KOG4470	Proteasome activator subunit
Cluster-2399.12340	1823.98	79.94	1545	156085956	XP_001610387.1	26S protease regulatory subunit 6A [Babesia bovis T2Bo]>gi|154797640|gb|EDO06819.1| 26S protease regulatory subunit 6A, putative [Babesia bovis]	697887715	XM_009690806.1	Theileria orientalis strain Shintoku 26S proteasome regulatory particle partial mRNA	K03065	PSMC3, RPT5	26S proteasome regulatory subunit T5	http://www.genome.jp/dbget-bin/www_bget?ko:K03065	Q9SEI2	1499	6.3e-165	26S protease regulatory subunit 6A homolog A OS=Arabidopsis thaliana GN=RPT5A PE=1 SV=1	PF00158//PF00004//PF01695//PF07728//PF07724//PF05496//PF07726//PF02562//PF06068	Sigma-54 interaction domain//ATPase family associated with various cellular activities (AAA)//IstB-like ATP binding protein//AAA domain (dynein-related subfamily)//AAA domain (Cdc48 subfamily)//Holliday junction DNA helicase ruvB N-terminus//ATPase family associated with various cellular activities (AAA)//PhoH-like protein//TIP49 C-terminus	GO:0030163//GO:0006310//GO:0006508//GO:0006281//GO:0006355	protein catabolic process//DNA recombination//proteolysis//DNA repair//regulation of transcription, DNA-templated	GO:0008233//GO:0003678//GO:0008134//GO:0016887//GO:0017111//GO:0009378//GO:0005524	peptidase activity//DNA helicase activity//transcription factor binding//ATPase activity//nucleoside-triphosphatase activity//four-way junction helicase activity//ATP binding	GO:0005657//GO:0005737//GO:0005667//GO:0009379	replication fork//cytoplasm//transcription factor complex//Holliday junction helicase complex	KOG0652	26S proteasome regulatory complex, ATPase RPT5
Cluster-2399.15701	23407.4	79.75	16821	833486000	XP_012767741.1	DNA2/NAM7 HELICASE FAMILY,putative [Babesia bigemina]>gi|656184934|emb|CDR95555.1| DNA2/NAM7 HELICASE FAMILY,putative [Babesia bigemina]	667664739	LK934710.1	Babesia divergens genome assembly 454hybrid_PBjelly ,scaffold Contig0	K12874	AQR	intron-binding protein aquarius	http://www.genome.jp/dbget-bin/www_bget?ko:K12874	A7AW49	1237	1.6e-133	ATPase ASNA1 homolog OS=Babesia bovis GN=BBOV_I001930 PE=3 SV=1	PF00437//PF00448//PF15715//PF00931//PF00957//PF02291//PF01335//PF09589//PF00005//PF00125//PF04513//PF05970//PF01602//PF06414//PF01443//PF08771	Type II/IV secretion system protein//SRP54-type protein, GTPase domain//PCNA-associated factor//NB-ARC domain//Synaptobrevin//Transcription initiation factor IID, 31kD subunit//Death effector domain//HrpA pilus formation protein//ABC transporter//Core histone H2A/H2B/H3/H4//Baculovirus polyhedron envelope protein, PEP, C terminus//PIF1-like helicase//Adaptin N terminal region//Zeta toxin//Viral (…	GO:0006614//GO:0006281//GO:0006886//GO:0042981//GO:0006352//GO:0000723//GO:0006974//GO:0051726//GO:0006810//GO:0009405//GO:0016192	SRP-dependent cotranslational protein targeting to membrane//DNA repair//intracellular protein transport//regulation of apoptotic process//DNA-templated transcription, initiation//telomere maintenance//cellular response to DNA damage stimulus//regulation of cell cycle//transport//pathogenesis//vesicle-mediated transport	GO:0043531//GO:0005525//GO:0005524//GO:0008144//GO:0005198//GO:0005515//GO:0016887//GO:0003678//GO:0016301//GO:0003677	ADP binding//GTP binding//ATP binding//drug binding//structural molecule activity//protein binding//ATPase activity//DNA helicase activity//kinase activity//DNA binding	GO:0019028//GO:0019031//GO:0016021//GO:0005615//GO:0030117//GO:0005657	viral capsid//viral envelope//integral component of membrane//extracellular space//membrane coat//replication fork	KOG1806	DEAD box containing helicases
Cluster-2399.15990	983	79.75	953	743704570	XP_010945565.1	PREDICTED: flavin reductase (NADPH) [Camelus bactrianus]	545488461	XM_533666.4	PREDICTED: Canis lupus familiaris biliverdin reductase B (flavin reductase (NADPH)) (BLVRB), transcript variant X2, mRNA	K05901	BLVRB	biliverdin reductase / flavin reductase	http://www.genome.jp/dbget-bin/www_bget?ko:K05901	P30043	933	1.7e-99	Flavin reductase (NADPH) OS=Homo sapiens GN=BLVRB PE=1 SV=3	PF01370//PF01073//PF02254	NAD dependent epimerase/dehydratase family//3-beta hydroxysteroid dehydrogenase/isomerase family//TrkA-N domain	GO:0006694//GO:0008210//GO:0008209//GO:0006813//GO:0055114//GO:0008207	steroid biosynthetic process//estrogen metabolic process//androgen metabolic process//potassium ion transport//oxidation-reduction process//C21-steroid hormone metabolic process	GO:0016616//GO:0050662//GO:0003854//GO:0003824	oxidoreductase activity, acting on the CH-OH group of donors, NAD or NADP as acceptor//coenzyme binding//3-beta-hydroxy-delta5-steroid dehydrogenase activity//catalytic activity	--	--	--	--
Cluster-2399.13420	1500	79.59	1321	833490496	XP_012769174.1	ATP-BINDING CASSETTE TRANSPORTER, putative [Babesia bigemina]>gi|656186590|emb|CDR96988.1| ATP-BINDING CASSETTE TRANSPORTER, putative [Babesia bigemina]	--	--	--	--	--	--	--	Q54P13	147	3.2e-08	ABC transporter C family member 8 OS=Dictyostelium discoideum GN=abcC8 PE=3 SV=1	--	--	--	--	--	--	--	--	--	--
Cluster-2399.14462	39795.6	79.39	28544	833492056	XP_012769647.1	hypothetical protein, conserved [Babesia bigemina]>gi|656187063|emb|CDR97461.1| hypothetical protein, conserved [Babesia bigemina]	--	--	--	--	--	--	--	Q9SLX0	1166	4.8e-125	Importin subunit alpha-1b OS=Oryza sativa subsp. japonica GN=Os05g0155500 PE=1 SV=2	PF05496//PF02224//PF00097//PF10508//PF16367//PF12861//PF00036//PF00057//PF00155//PF13639//PF02562//PF13405//PF08802//PF11698//PF02024//PF00400//PF00366//PF01602//PF01749//PF06068//PF00910//PF00076//PF17123//PF00004//PF01695//PF01734//PF02985//PF02456//PF14634//PF13499//PF02367//PF00514//PF09026//PF12678	Holliday junction DNA helicase ruvB N-terminus//Cytidylate kinase//Zinc finger, C3HC4 type (RING finger)//Proteasome non-ATPase 26S subunit//RNA recognition motif//Anaphase-promoting complex subunit 11 RING-H2 finger//EF hand//Low-density lipoprotein receptor domain class A//Aminotransferase class I and II//Ring finger domain//PhoH-like protein//EF-hand domain//Cytochrome B6-F complex Fe-S subuni…	GO:0006606//GO:0009058//GO:0006629//GO:0015031//GO:0006206//GO:0016567//GO:0006886//GO:0019083//GO:0006310//GO:0006139//GO:0016192//GO:0002949//GO:0007165//GO:0006412//GO:0055114//GO:0042254//GO:0015991//GO:0043248//GO:0006355//GO:0006281//GO:0006118	protein import into nucleus//biosynthetic process//lipid metabolic process//protein transport//pyrimidine nucleobase metabolic process//protein ubiquitination//intracellular protein transport//viral transcription//DNA recombination//nucleobase-containing compound metabolic process//vesicle-mediated transport//tRNA threonylcarbamoyladenosine modification//signal transduction//translation//oxidatio…	GO:0005509//GO:0003677//GO:0004127//GO:0003676//GO:0005515//GO:0003678//GO:0003735//GO:0003724//GO:0005179//GO:0005524//GO:0003682//GO:0004842//GO:0030170//GO:0008270//GO:0003723//GO:0008565//GO:0009496//GO:0051537//GO:0016820//GO:0009378//GO:0046872	calcium ion binding//DNA binding//cytidylate kinase activity//nucleic acid binding//protein binding//DNA helicase activity//structural constituent of ribosome//RNA helicase activity//hormone activity//ATP binding//chromatin binding//ubiquitin-protein transferase activity//pyridoxal phosphate binding//zinc ion binding//RNA binding//protein transporter activity//plastoquinol--plastocyanin reductase…	GO:0000775//GO:0005657//GO:0005737//GO:0000785//GO:0005840//GO:0009379//GO:0005634//GO:0005622//GO:0009512//GO:0000221//GO:0030117//GO:0042651//GO:0005680//GO:0005576	chromosome, centromeric region//replication fork//cytoplasm//chromatin//ribosome//Holliday junction helicase complex//nucleus//intracellular//cytochrome b6f complex//vacuolar proton-transporting V-type ATPase, V1 domain//membrane coat//thylakoid membrane//anaphase-promoting complex//extracellular region	KOG0166	Karyopherin (importin) alpha
Cluster-2399.6262	3287.42	79.06	2604	833486742	XP_012767976.1	ribosomal protein L13, putative [Babesia bigemina]>gi|656185169|emb|CDR95790.1| ribosomal protein L13, putative [Babesia bigemina]	--	--	--	--	--	--	--	P41127	294	5.6e-25	60S ribosomal protein L13-1 OS=Arabidopsis thaliana GN=RPL13B PE=1 SV=1	PF01294	Ribosomal protein L13e	GO:0042254//GO:0006412	ribosome biogenesis//translation	GO:0003735	structural constituent of ribosome	GO:0005622//GO:0005840	intracellular//ribosome	KOG3295	60S Ribosomal protein L13
Cluster-2399.13225	30790.8	79.02	22248	833492308	XP_012769723.1	processing splicing factor 8, putative [Babesia bigemina]>gi|656187184|emb|CDR97537.1| processing splicing factor 8, putative [Babesia bigemina]	667664745	LK934716.1	Babesia divergens genome assembly 454hybrid_PBjelly ,scaffold Contig6	K12856	PRPF8, PRP8	pre-mRNA-processing factor 8	http://www.genome.jp/dbget-bin/www_bget?ko:K12856	Q99PV0	8791	0	Pre-mRNA-processing-splicing factor 8 OS=Mus musculus GN=Prpf8 PE=1 SV=2	PF10597//PF00227//PF01926//PF08082//PF04670//PF03051//PF10596//PF00004//PF00735//PF04548//PF00205//PF00112//PF10598//PF00643//PF08083//PF01116//PF02421//PF08072//PF03193//PF10584//PF08477	U5-snRNA binding site 2 of PrP8//Proteasome subunit//50S ribosome-binding GTPase//PRO8NT (NUC069), PrP8 N-terminal domain//Gtr1/RagA G protein conserved region//Peptidase C1-like family//U6-snRNA interacting domain of PrP8//ATPase family associated with various cellular activities (AAA)//Septin//AIG1 family//Thiamine pyrophosphate enzyme, central domain//Papain family cysteine protease//RNA recog…	GO:0015684//GO:0005975//GO:0000398//GO:0006260//GO:0051603//GO:0006508//GO:0007264//GO:0006511	ferrous iron transport//carbohydrate metabolic process//mRNA splicing, via spliceosome//DNA replication//proteolysis involved in cellular protein catabolic process//proteolysis//small GTPase mediated signal transduction//ubiquitin-dependent protein catabolic process	GO:0000287//GO:0008270//GO:0030623//GO:0003677//GO:0030976//GO:0003924//GO:0004197//GO:0004175//GO:0005525//GO:0005524//GO:0008234//GO:0016832//GO:0016818//GO:0015093//GO:0003723//GO:0004298//GO:0017070	magnesium ion binding//zinc ion binding//U5 snRNA binding//DNA binding//thiamine pyrophosphate binding//GTPase activity//cysteine-type endopeptidase activity//endopeptidase activity//GTP binding//ATP binding//cysteine-type peptidase activity//aldehyde-lyase activity//hydrolase activity, acting on acid anhydrides, in phosphorus-containing anhydrides//ferrous iron transmembrane transporter activity…	GO:0005839//GO:0005622//GO:0019773//GO:0005634//GO:0016021	proteasome core complex//intracellular//proteasome core complex, alpha-subunit complex//nucleus//integral component of membrane	KOG1795	U5 snRNP spliceosome subunit
Cluster-2399.11254	35	78.41	264	--	--	--	--	--	--	--	--	--	--	--	--	--	--	PF07690//PF02694	Major Facilitator Superfamily//Uncharacterised BCR, YnfA/UPF0060 family	GO:0055085	transmembrane transport	--	--	GO:0016020//GO:0016021	membrane//integral component of membrane	--	--
Cluster-2399.18102	750	78.15	799	57087091	XP_536759.1	PREDICTED: cytochrome c oxidase subunit 4 isoform 1, mitochondrial [Canis lupus familiaris]	545499669	XM_536759.4	PREDICTED: Canis lupus familiaris cytochrome c oxidase subunit IV isoform 1 (COX4I1), mRNA	--	--	--	--	P00423	855	1.5e-90	Cytochrome c oxidase subunit 4 isoform 1, mitochondrial OS=Bos taurus GN=COX4I1 PE=1 SV=1	PF02936	Cytochrome c oxidase subunit IV	GO:0015992//GO:0006123	proton transport//mitochondrial electron transport, cytochrome c to oxygen	GO:0004129	cytochrome-c oxidase activity	GO:0045277	respiratory chain complex IV	KOG4075	Cytochrome c oxidase, subunit IV/COX5b
Cluster-2399.17875	2632.23	78.08	2160	472379176	XP_004409003.1	PREDICTED: interferon-induced guanylate-binding protein 1 [Odobenus rosmarus divergens]>gi|472379178|ref|XP_004409004.1| PREDICTED: interferon-induced guanylate-binding protein 1 [Odobenus rosmarus divergens]	545503353	XM_547293.4	PREDICTED: Canis lupus familiaris guanylate binding protein 1, interferon-inducible (GBP1), transcript variant X1, mRNA	--	--	--	--	Q5D1D6	2391	3.2e-268	Interferon-induced guanylate-binding protein 1 OS=Chlorocebus aethiops GN=GBP1 PE=2 SV=1	PF01926//PF02841//PF02263	50S ribosome-binding GTPase//Guanylate-binding protein, C-terminal domain//Guanylate-binding protein, N-terminal domain	--	--	GO:0005525//GO:0003924	GTP binding//GTPase activity	--	--	KOG2037	Guanylate-binding protein
Cluster-2399.16239	6804.97	77.87	5189	156086732	XP_001610774.1	protein kinase [Babesia bovis T2Bo]>gi|154798027|gb|EDO07206.1| protein kinase, putative [Babesia bovis]	667664741	LK934712.1	Babesia divergens genome assembly 454hybrid_PBjelly ,scaffold Contig2	--	--	--	--	Q561M0	290	3.3e-24	N-terminal kinase-like protein OS=Xenopus laevis GN=scyl1 PE=2 SV=1	PF00076//PF00241//PF02985	RNA recognition motif. (a.k.a. RRM, RBD, or RNP domain)//Cofilin/tropomyosin-type actin-binding protein//HEAT repeat	--	--	GO:0016772//GO:0003676//GO:0005515//GO:0003779	transferase activity, transferring phosphorus-containing groups//nucleic acid binding//protein binding//actin binding	GO:0005622	intracellular	--	--
Cluster-2399.13984	9209.84	77.85	6934	833487324	XP_012768160.1	hypothetical protein, conserved [Babesia bigemina]>gi|656185353|emb|CDR95974.1| hypothetical protein, conserved [Babesia bigemina]	--	--	--	--	--	--	--	--	--	--	--	PF00643//PF04513//PF05410//PF03836//PF03739	B-box zinc finger//Baculovirus polyhedron envelope protein, PEP, C terminus//Porcine arterivirus-type cysteine proteinase alpha//RasGAP C-terminus//Predicted permease YjgP/YjgQ family	GO:0007264//GO:0006508	small GTPase mediated signal transduction//proteolysis	GO:0004197//GO:0005096//GO:0008270//GO:0005198	cysteine-type endopeptidase activity//GTPase activator activity//zinc ion binding//structural molecule activity	GO:0019028//GO:0019031//GO:0016021//GO:0005622	viral capsid//viral envelope//integral component of membrane//intracellular	--	--
Cluster-2399.13232	791	77.83	831	591327428	XP_007089662.1	PREDICTED: uncharacterized protein LOC102954394 isoform X1 [Panthera tigris altaica]	545546554	XM_005637221.1	PREDICTED: Canis lupus familiaris parathymosin (PTMS), mRNA	--	--	--	--	--	--	--	--	PF06524//PF06459//PF04889	NOA36 protein//Ryanodine Receptor TM 4-6//Cwf15/Cwc15 cell cycle control protein	GO:0000398//GO:0006816//GO:0006874	mRNA splicing, via spliceosome//calcium ion transport//cellular calcium ion homeostasis	GO:0008270//GO:0005219	zinc ion binding//ryanodine-sensitive calcium-release channel activity	GO:0005681//GO:0005622//GO:0016021//GO:0005634	spliceosomal complex//intracellular//integral component of membrane//nucleus	--	--
Cluster-2399.12868	2573	77.38	2134	472368649	XP_004403849.1	PREDICTED: cathepsin D isoform X1 [Odobenus rosmarus divergens]	71043797	NM_001025621.1	Canis lupus familiaris cathepsin D (CTSD), mRNA >gnl|BL_ORD_ID|1926544 Canis familiaris mRNA for cathepsin D (ctsd gene)	--	--	--	--	Q4LAL9	1898	4.7e-211	Cathepsin D OS=Canis familiaris GN=CTSD PE=2 SV=1	PF07966//PF00026	A1 Propeptide//Eukaryotic aspartyl protease	GO:0006508	proteolysis	GO:0004190	aspartic-type endopeptidase activity	--	--	KOG1339	Aspartyl protease
Cluster-2399.14289	2198.1	76.59	1877	148666221	EDK98637.1	mCG119114, isoform CRA_a, partial [Mus musculus]	823401220	XR_001121691.1	PREDICTED: Odobenus rosmarus divergens heterogeneous nuclear ribonucleoprotein A2/B1 (HNRNPA2B1), transcript variant X2, misc_RNA	--	--	--	--	Q2HJ60	964	8.3e-103	Heterogeneous nuclear ribonucleoproteins A2/B1 OS=Bos taurus GN=HNRNPA2B1 PE=2 SV=1	PF00076//PF16367	RNA recognition motif. (a.k.a. RRM, RBD, or RNP domain)//RNA recognition motif	--	--	GO:0003676	nucleic acid binding	--	--	--	--
Cluster-2399.17890	2698	76.49	2248	545546524	XP_005637268.1	PREDICTED: tyrosine-protein phosphatase non-receptor type 6 [Canis lupus familiaris]	545546523	XM_005637211.1	PREDICTED: Canis lupus familiaris protein tyrosine phosphatase, non-receptor type 6 (PTPN6), mRNA	K05697	PTPN6, SHP-1	tyrosine-protein phosphatase non-receptor type 6	http://www.genome.jp/dbget-bin/www_bget?ko:K05697	P29350	2975	0	Tyrosine-protein phosphatase non-receptor type 6 OS=Homo sapiens GN=PTPN6 PE=1 SV=1	PF15666//PF00782//PF00102	Germinal center-associated lymphoma//Dual specificity phosphatase, catalytic domain//Protein-tyrosine phosphatase	GO:2000401//GO:0006470//GO:0006570//GO:0050855	regulation of lymphocyte migration//protein dephosphorylation//tyrosine metabolic process//regulation of B cell receptor signaling pathway	GO:0008138//GO:0004725	protein tyrosine/serine/threonine phosphatase activity//protein tyrosine phosphatase activity	--	--	KOG0790	Protein tyrosine phosphatase Corkscrew and related SH2 domain enzymes
Cluster-11073.0	117	76.46	341	545524644	XP_005629348.1	PREDICTED: cholinephosphotransferase 1 isoform X3 [Canis lupus familiaris]	146423902	AC186217.10	Canis familiaris chromosome 18, clone XX-128D15, complete sequence	--	--	--	--	--	--	--	--	--	--	--	--	--	--	--	--	--	--
Cluster-2399.11431	5866.89	76.37	4593	833480473	XP_012766005.1	hypothetical protein, conserved [Babesia bigemina]>gi|656182978|emb|CDR93819.1| hypothetical protein, conserved [Babesia bigemina]	667664743	LK934714.1	Babesia divergens genome assembly 454hybrid_PBjelly ,scaffold Contig4	--	--	--	--	P0DJ19	279	5.5e-23	60S ribosomal protein L27 OS=Tetrahymena thermophila GN=RPL27 PE=1 SV=1	PF01777	Ribosomal L27e protein family	GO:0042254//GO:0006412	ribosome biogenesis//translation	GO:0003735	structural constituent of ribosome	GO:0005622//GO:0005840	intracellular//ribosome	KOG3418	60S ribosomal protein L27
Cluster-2399.11251	4553.5	75.77	3649	156083150	XP_001609059.1	hypothetical protein [Babesia bovis T2Bo]>gi|154796309|gb|EDO05491.1| conserved hypothetical protein [Babesia bovis]	309254262	GU554198.1	uncultured dinoflagellate clone AP_1061048708177 mRNA sequence	--	--	--	--	A3E4D8	662	1.7e-67	Calmodulin OS=Prorocentrum minimum PE=2 SV=1	PF04963//PF00036//PF13833//PF12763//PF03874//PF13405//PF13202//PF13499//PF10591	Sigma-54 factor, core binding domain//EF hand//EF-hand domain pair//Cytoskeletal-regulatory complex EF hand//RNA polymerase Rpb4//EF-hand domain//EF hand//EF-hand domain pair//Secreted protein acidic and rich in cysteine Ca binding region	GO:0007165//GO:0006206//GO:0006351//GO:0006144//GO:0006352	signal transduction//pyrimidine nucleobase metabolic process//transcription, DNA-templated//purine nucleobase metabolic process//DNA-templated transcription, initiation	GO:0005515//GO:0003899//GO:0005509//GO:0003677	protein binding//DNA-directed RNA polymerase activity//calcium ion binding//DNA binding	GO:0005730//GO:0005578	nucleolus//proteinaceous extracellular matrix	KOG0027	Calmodulin and related proteins (EF-Hand superfamily)
Cluster-2399.9111	3731	75.7	3039	283379530	BAI66168.1	cytochrome oxidase subunit I [Babesia gibsoni]	283379529	AB499087.1	Babesia gibsoni mitochondrial cox1, cox3, cob genes for cytochrome oxidase subunit I, cytochrome oxidase subunit III, cytochrome b, complete cds, and fragmented rRNA genes	K02256	COX1	cytochrome c oxidase subunit 1	http://www.genome.jp/dbget-bin/www_bget?ko:K02256	Q4UJ69	1867	2.6e-207	Cytochrome c oxidase subunit 1 OS=Theileria annulata GN=MT-CO1 PE=3 SV=2	PF00115//PF00510	Cytochrome C and Quinol oxidase polypeptide I//Cytochrome c oxidase subunit III	GO:0006118//GO:0006123//GO:0055114//GO:0009060//GO:0015992	obsolete electron transport//mitochondrial electron transport, cytochrome c to oxygen//oxidation-reduction process//aerobic respiration//proton transport	GO:0009055//GO:0020037//GO:0005506//GO:0015002//GO:0004129	electron carrier activity//heme binding//iron ion binding//heme-copper terminal oxidase activity//cytochrome-c oxidase activity	GO:0016020//GO:0045277//GO:0016021	membrane//respiratory chain complex IV//integral component of membrane	KOG4769	Cytochrome c oxidase, subunit I
Cluster-2399.15543	3609	75.36	2960	426372711	XP_004053261.1	PREDICTED: integrin beta-7 isoform 1 [Gorilla gorilla gorilla]>gi|426372713|ref|XP_004053262.1| PREDICTED: integrin beta-7 isoform 2 [Gorilla gorilla gorilla]	545547069	XM_005637409.1	PREDICTED: Canis lupus familiaris integrin, beta 7 (ITGB7), mRNA	K06590	ITGB7	integrin beta 7	http://www.genome.jp/dbget-bin/www_bget?ko:K06590	P26010	3455	0	Integrin beta-7 OS=Homo sapiens GN=ITGB7 PE=1 SV=1	--	--	--	--	--	--	--	--	--	--
Cluster-2399.6774	796	74.92	857	73993470	XP_534516.2	PREDICTED: arachidonate 5-lipoxygenase-activating protein [Canis lupus familiaris]	545541847	XM_534516.4	PREDICTED: Canis lupus familiaris arachidonate 5-lipoxygenase-activating protein (ALOX5AP), mRNA	--	--	--	--	P20292	760	1.7e-79	Arachidonate 5-lipoxygenase-activating protein OS=Homo sapiens GN=ALOX5AP PE=1 SV=2	PF03606	C4-dicarboxylate anaerobic carrier	--	--	--	--	GO:0016021	integral component of membrane	--	--
Cluster-2399.13686	10563.6	74.4	8270	186920372	ACC95439.1	rhoptry association protein [Babesia gibsoni]	255708245	AB480715.1	Babesia gibsoni BgRAP-1b mRNA for rhoptry-associated protein-1b, complete cds	K06072	DOHH	deoxyhypusine monooxygenase	http://www.genome.jp/dbget-bin/www_bget?ko:K06072	A5JZ19	463	4.5e-44	Deoxyhypusine hydroxylase OS=Plasmodium vivax (strain Salvador I) GN=dohh PE=1 SV=1	PF01602//PF02985//PF00514	Adaptin N terminal region//HEAT repeat//Armadillo/beta-catenin-like repeat	GO:0016192//GO:0006886	vesicle-mediated transport//intracellular protein transport	GO:0005515	protein binding	GO:0030117	membrane coat	KOG0567	HEAT repeat-containing protein
Cluster-2399.12309	6570.54	74.14	5259	124107209	BAF45423.1	ribosomal phosphoprotein P0 [Babesia gibsoni]>gi|168013801|gb|ACA14449.1| ribosomal phosphoprotein P0 [Babesia gibsoni]	168013800	EU327997.1	Babesia gibsoni strain TWN1 ribosomal phosphoprotein P0 gene, complete cds	K02941	RP-LP0, RPLP0	large subunit ribosomal protein LP0	http://www.genome.jp/dbget-bin/www_bget?ko:K02941	Q967Y7	766	2.1e-79	60S acidic ribosomal protein P0 OS=Eimeria tenella PE=2 SV=1	PF01781//PF00466//PF00335	Ribosomal L38e protein family//Ribosomal protein L10//Tetraspanin family	GO:0042254//GO:0006412//GO:0006414	ribosome biogenesis//translation//translational elongation	GO:0003735	structural constituent of ribosome	GO:0016021//GO:0005622//GO:0005840	integral component of membrane//intracellular//ribosome	KOG0815	60S acidic ribosomal protein P0
Cluster-2399.15300	8003.46	74.06	6356	833481627	XP_012766373.1	cytidine triphosphate synthetase, putative [Babesia bigemina]>gi|656183346|emb|CDR94187.1| cytidine triphosphate synthetase, putative [Babesia bigemina]	820700576	LN714500.1	TPA_asm: Toxoplasma gondii VEG, chromosome chrX, complete genome	K01937	pyrG, CTPS	CTP synthase	http://www.genome.jp/dbget-bin/www_bget?ko:K01937	Q6PEI7	1169	4.8e-126	CTP synthase 1 OS=Danio rerio GN=ctps1 PE=1 SV=1	PF02617//PF08360//PF02252//PF01896//PF07722//PF06418//PF01253//PF02251//PF01472	ATP-dependent Clp protease adaptor protein ClpS//QacR-like protein, C-terminal region//Proteasome activator pa28 beta subunit//Eukaryotic and archaeal DNA primase small subunit//Peptidase C26//CTP synthase N-terminus//Translation initiation factor SUI1//Proteasome activator pa28 alpha subunit//PUA domain	GO:0006221//GO:0006413//GO:0006206//GO:0006446//GO:0030163//GO:0045892//GO:0006269//GO:0006351//GO:0006541	pyrimidine nucleotide biosynthetic process//translational initiation//pyrimidine nucleobase metabolic process//regulation of translational initiation//protein catabolic process//negative regulation of transcription, DNA-templated//DNA replication, synthesis of RNA primer//transcription, DNA-templated//glutamine metabolic process	GO:0003883//GO:0003896//GO:0003743//GO:0016787//GO:0003723//GO:0003700	CTP synthase activity//DNA primase activity//translation initiation factor activity//hydrolase activity//RNA binding//transcription factor activity, sequence-specific DNA binding	GO:0005657//GO:0005840//GO:0005667//GO:0005730//GO:0008537	replication fork//ribosome//transcription factor complex//nucleolus//proteasome activator complex	KOG2387	CTP synthase (UTP-ammonia lyase)
Cluster-2399.12899	20722.3	73.63	16140	833490207	XP_012769082.1	WD domain, G-beta repeat containing protein, putative [Babesia bigemina]>gi|656186498|emb|CDR96896.1| WD domain, G-beta repeat containing protein, putative [Babesia bigemina]	284002399	AB521673.1	Babesia gibsoni BgP47 mRNA for 47-kDa merozoite protein, complete cds	K14778	DDX49, DBP8	ATP-dependent RNA helicase DDX49/DBP8	http://www.genome.jp/dbget-bin/www_bget?ko:K14778	A7ANL7	1084	8.7e-116	Eukaryotic translation initiation factor 6 OS=Babesia bovis GN=EIF6 PE=3 SV=2	PF01912//PF11605//PF00899//PF00400//PF02558//PF00539//PF07289//PF00270//PF04110	eIF-6 family//Vacuolar protein sorting protein 36 Vps36//ThiF family//WD domain, G-beta repeat//Ketopantoate reductase PanE/ApbA//Transactivating regulatory protein (Tat)//Protein of unknown function (DUF1448)//DEAD/DEAH box helicase//Ubiquitin-like autophagy protein Apg12	GO:0015940//GO:0055114//GO:0000045//GO:0006355//GO:0042256	pantothenate biosynthetic process//oxidation-reduction process//autophagosome assembly//regulation of transcription, DNA-templated//mature ribosome assembly	GO:0008677//GO:0005515//GO:0003676//GO:0032266//GO:0008641//GO:0043022//GO:0043130//GO:0003700//GO:0005524	2-dehydropantoate 2-reductase activity//protein binding//nucleic acid binding//phosphatidylinositol-3-phosphate binding//small protein activating enzyme activity//ribosome binding//ubiquitin binding//transcription factor activity, sequence-specific DNA binding//ATP binding	GO:0042025//GO:0034464//GO:0005737//GO:0005667	host cell nucleus//BBSome//cytoplasm//transcription factor complex	KOG3185	Translation initiation factor 6 (eIF-6)
Cluster-2399.14819	1655	73.45	1529	545803430	XP_005654561.1	PREDICTED: annexin A1 isoform X1 [Sus scrofa]	558695393	NM_001286970.1	Canis lupus familiaris annexin A1 (ANXA1), mRNA	K17091	ANXA1	annexin A1	http://www.genome.jp/dbget-bin/www_bget?ko:K17091	P46193	1629	5.2e-180	Annexin A1 OS=Bos taurus GN=ANXA1 PE=2 SV=2	PF00191	Annexin	--	--	GO:0005544//GO:0005509	calcium-dependent phospholipid binding//calcium ion binding	--	--	--	--
Cluster-2399.8844	22.33	73.23	249	833486539	XP_012767911.1	aminopeptidase, putative [Babesia bigemina]>gi|656185104|emb|CDR95725.1| aminopeptidase, putative [Babesia bigemina]	--	--	--	K01256	pepN	aminopeptidase N	http://www.genome.jp/dbget-bin/www_bget?ko:K01256	P37893	329	4.7e-30	Aminopeptidase N OS=Caulobacter crescentus (strain ATCC 19089 / CB15) GN=pepN PE=3 SV=2	PF01433	Peptidase family M1	--	--	GO:0008270//GO:0008237	zinc ion binding//metallopeptidase activity	--	--	KOG1046	Puromycin-sensitive aminopeptidase and related aminopeptidases
Cluster-2399.17430	1125	73.1	1126	6680083	NP_032189.1	growth factor receptor-bound protein 2 [Mus musculus]>gi|2498425|sp|Q60631.1|GRB2_MOUSE RecName: Full=Growth factor receptor-bound protein 2; AltName: Full=Adapter protein GRB2; AltName: Full=SH2/SH3 adapter GRB2>gi|464005|gb|AAB40022.1| Grb2 adaptor protein [Mus musculus]>gi|30851533|gb|AAH52377.1| Growth factor receptor bound protein 2 [Mus musculus]>gi|55154544|gb|AAH85254.1| Growth factor rec…	545509450	XM_540431.4	PREDICTED: Canis lupus familiaris growth factor receptor-bound protein 2 (GRB2), transcript variant 1, mRNA	K04364	GRB2	growth factor receptor-binding protein 2	http://www.genome.jp/dbget-bin/www_bget?ko:K04364	P62994	1180	4.5e-128	Growth factor receptor-bound protein 2 OS=Rattus norvegicus GN=Grb2 PE=1 SV=1	PF14604//PF00018	Variant SH3 domain//SH3 domain	GO:0030838//GO:0007568//GO:0071479//GO:0031623//GO:2000379//GO:0007265//GO:0007165//GO:0042770//GO:0060670//GO:0008286//GO:0008543//GO:0043408//GO:0051291//GO:0030154	positive regulation of actin filament polymerization//aging//cellular response to ionizing radiation//receptor internalization//positive regulation of reactive oxygen species metabolic process//Ras protein signal transduction//signal transduction//signal transduction in response to DNA damage//branching involved in labyrinthine layer morphogenesis//insulin receptor signaling pathway//fibroblast g…	GO:0005168//GO:0001784//GO:0019901//GO:0046875//GO:0043560//GO:0019903//GO:0005515//GO:0005070//GO:0017124//GO:0005154//GO:0042802	neurotrophin TRKA receptor binding//phosphotyrosine binding//protein kinase binding//ephrin receptor binding//insulin receptor substrate binding//protein phosphatase binding//protein binding//SH3/SH2 adaptor activity//SH3 domain binding//epidermal growth factor receptor binding//identical protein binding	GO:0005794//GO:0070436//GO:0008180//GO:0005768//GO:0012506	Golgi apparatus//Grb2-EGFR complex//COP9 signalosome//endosome//vesicle membrane	KOG3601	Adaptor protein GRB2, contains SH2 and SH3 domains
Cluster-2399.19431	466.88	73.07	618	752420589	XP_011229652.1	PREDICTED: ribonuclease kappa, partial [Ailuropoda melanoleuca]	545497846	XM_005619936.1	PREDICTED: Canis lupus familiaris ribonuclease, RNase K (RNASEK), mRNA	--	--	--	--	Q6P5S7	502	1e-49	Ribonuclease kappa OS=Homo sapiens GN=RNASEK PE=2 SV=2	--	--	--	--	--	--	--	--	--	--
Cluster-2399.15842	1978	72.98	1787	73968432	XP_531639.2	PREDICTED: ATP synthase subunit beta, mitochondrial isoform 1 [Canis lupus familiaris]	545513779	XM_531639.4	PREDICTED: Canis lupus familiaris ATP synthase, H+ transporting, mitochondrial F1 complex, beta polypeptide (ATP5B), transcript variant 1, mRNA	K02133	ATPeF1B, ATP5B, ATP2	F-type H+-transporting ATPase subunit beta	http://www.genome.jp/dbget-bin/www_bget?ko:K02133	P00829	2464	9.2e-277	ATP synthase subunit beta, mitochondrial OS=Bos taurus GN=ATP5B PE=1 SV=2	PF00931//PF00306//PF02874//PF00004//PF00005//PF01637//PF03193//PF00006	NB-ARC domain//ATP synthase alpha/beta chain, C terminal domain//ATP synthase alpha/beta family, beta-barrel domain//ATPase family associated with various cellular activities (AAA)//ABC transporter//Archaeal ATPase//Protein of unknown function, DUF258//ATP synthase alpha/beta family, nucleotide-binding domain	GO:0015992//GO:0015991//GO:0046034	proton transport//ATP hydrolysis coupled proton transport//ATP metabolic process	GO:0016820//GO:0003924//GO:0005524//GO:0043531//GO:0005525//GO:0016887	hydrolase activity, acting on acid anhydrides, catalyzing transmembrane movement of substances//GTPase activity//ATP binding//ADP binding//GTP binding//ATPase activity	GO:0033178	proton-transporting two-sector ATPase complex, catalytic domain	KOG1350	F0F1-type ATP synthase, beta subunit
Cluster-2399.14162	3733.68	72.62	3159	833490377	XP_012769136.1	hypothetical protein, conserved [Babesia bigemina]>gi|656186552|emb|CDR96950.1| hypothetical protein, conserved [Babesia bigemina]	--	--	--	--	--	--	--	Q5R746	236	3.6e-18	YTH domain-containing protein 2 OS=Pongo abelii GN=YTHDC2 PE=2 SV=1	--	--	--	--	--	--	--	--	KOG1902	Putative signal transduction protein involved in RNA splicing
Cluster-2399.15203	18182.2	72.22	14466	833491097	XP_012769364.1	dnaK family protein, putative [Babesia bigemina]>gi|656186780|emb|CDR97178.1| dnaK family protein, putative [Babesia bigemina]	833491099	XM_012913911.1	Babesia bigemina hsp90 protein, putative partial mRNA	K04079	htpG, HSP90A	molecular chaperone HtpG	http://www.genome.jp/dbget-bin/www_bget?ko:K04079	Q4UDU8	1934	2.1e-214	Heat shock protein 90 OS=Theileria annulata GN=TA12105 PE=3 SV=1	PF06723//PF04670//PF01635//PF00071//PF00183//PF08477//PF08397//PF10255//PF00025//PF01926//PF00503//PF01591	MreB/Mbl protein//Gtr1/RagA G protein conserved region//Coronavirus M matrix/glycoprotein//Ras family//Hsp90 protein//Ras of Complex, Roc, domain of DAPkinase//IRSp53/MIM homology domain//RNA polymerase I-associated factor PAF67//ADP-ribosylation factor family//50S ribosome-binding GTPase//G-protein alpha subunit//6-phosphofructo-2-kinase	GO:0007264//GO:0006013//GO:0007009//GO:0006457//GO:0006950//GO:0006446//GO:0007165//GO:0006000//GO:0019058//GO:0000902//GO:0007186	small GTPase mediated signal transduction//mannose metabolic process//plasma membrane organization//protein folding//response to stress//regulation of translational initiation//signal transduction//fructose metabolic process//viral life cycle//cell morphogenesis//G-protein coupled receptor signaling pathway	GO:0005524//GO:0005525//GO:0019001//GO:0003743//GO:0031683//GO:0003924//GO:0003873//GO:0004871//GO:0051082	ATP binding//GTP binding//guanyl nucleotide binding//translation initiation factor activity//G-protein beta/gamma-subunit complex binding//GTPase activity//6-phosphofructo-2-kinase activity//signal transducer activity//unfolded protein binding	GO:0005840//GO:0005852//GO:0005737	ribosome//eukaryotic translation initiation factor 3 complex//cytoplasm	KOG0019	Molecular chaperone (HSP90 family)
Cluster-2399.12080	30	72.17	261	--	--	--	--	--	--	--	--	--	--	--	--	--	--	--	--	--	--	--	--	--	--	--	--
Cluster-2399.12562	11	72.14	227	--	--	--	--	--	--	--	--	--	--	--	--	--	--	--	--	--	--	--	--	--	--	--	--
[truncated: 27,187 more rows]
